# Supplementary material for: A somatic reference standard for cancer genome sequencing
Source: Sci Rep. 2016 Apr 20;6:24607. doi: 10.1038/srep24607 (PMC4837349; doi:10.1038/srep24607)
Supplement: Supplementary Table 1 [file srep24607-s2.xls]

## Sheet: Supplementary Table 1
A somatic reference standard for cancer genome sequencing
David W. Craig*, Sara Nasser*, Richard Corbett, Simon K. Chan, Lisa Murray, Christophe Legendre, Waibhav Tembe, Jonathan Adkins, Nancy Kim, Shukmei Wong, Angela Baker, Daniel Enriquez, Stephanie Pond, Erin Pleasance, Andrew J. Mungall, Richard A. Moore, Timothy McDaniel, Yussanne Ma, Steven J. M. Jones, Marco A. Marra, John D. Carpten, Winnie S. Liang
Supplementary Table 1
Somatic reference standard: coding and non-coding somatic SNVs and indels
Type	Chr	hg18pos	Ref	Alt	Gene	Functional Effect	Functional Class	Snpeff Class	Coding	COSMIC Count	HGVS	dbSNP Identifier (142)	Illumina Genotype	Pleasance Genotype	TGen Genotype	GSC Genotype	Illumina Alleles	Pleasance Alleles	TGen Alleles	GSC Alleles	Illumina Depth	Pleasance Depth	TGen Depth	GSC Depth	Below 10s	NoCounts
SNV	18	14668045	T	G		Intergenic	Intergenic	intergenic					0/1	0/1	1/1	0/1	18,3,0	9,4,0	0,2,0	11,9,0	21	13	2	20	2	0
SNV	18	76213383	G	A		Intergenic	Intergenic	intergenic					0/1	0/1	1/1	0/1	8,13,0	4,16,0	0,4,0	5,11,0	21	20	4	16	2	0
SNV	9	42137392	C	T		Intergenic	Intergenic	intergenic					0/1	0/1	0/1	0/1	3,2,0	8,3,0	10,3,0	24,11,0	5	11	13	35	3	0
SmallDeletion	1	120663139	CG	C		Intergenic	Intergenic	intergenic					0/1	0/1	0/1	0/1	5,2,0	5,6,0	7,5,0	15,11,0	7	11	12	26	3	0
SNV	9	43172567	G	T		Intergenic	Intergenic	intergenic					0/1	0/1	0/1	0/1	5,2,0	15,15,0	4,9,0	17,8,0	7	30	13	25	2	0
SNV	15	21072177	C	T	POTEB2	POTEB2 (Upstream/Downstream)	Intergenic	upstream gene			c.-34G>A		0/1	0/1	0/1	0/1	5,2,0	14,6,0	11,4,0	13,15,0	7	20	15	28	2	0
SNV	18	14672474	G	A		Intergenic	Intergenic	intergenic					0/1	0/1	1/1	0/1	12,7,0	2,14,0	0,7,0	16,4,0	19	16	7	20	3	0
SNV	1	8961114	G	A		Intergenic	Intergenic	intergenic					0/1	0/1	1/1	0/1	6,37,0	6,21,0	0,17,0	4,4,0	43	27	17	8	2	0
SNV	5	141267015	G	A		Intergenic	Intergenic	intergenic					1/1	1/1	1/1	1/1	0,43,0	0,19,0	0,33,0	0,8,0	43	19	33	8	2	0
SNV	16	85550096	C	T		Intergenic	Intergenic	intergenic					1/1	1/1	1/1	1/1	0,31,0	0,13,0	0,19,0	0,8,0	31	13	19	8	3	0
SNV	Y	13275788	G	A		Intergenic	Intergenic	intergenic					0/1	0/1	0/1	0/1	8,3,0	32,7,0	4,4,0	5,10,0	11	39	8	15	3	0
SNV	5	171609312	G	A	STK10	STK10(domain:Protein_kinase, beta_strand)	Intragenic	intragenic			c.156+5579C>T		1/1	1/1	1/1	1/1	0,38,0	0,10,0	0,33,0	0,9,0	38	10	33	9	2	0
SNV	8	46865740	G	A		Intergenic	Intergenic	intergenic					0/1	0/1	0/1	0/1	3,6,0	9,11,0	4,13,0	15,16,0	9	20	17	31	2	0
SNV	10	24780249	C	T	KIAA1217	KIAA1217(coiled-coil_region)	Intragenic	intragenic			c.1680-3180C>T		1/1	0/1	1/1	0/1	3,34,0	2,8,0	0,9,0	7,21,0	37	10	9	28	2	0
SNV	10	78551675	G	A		Intergenic	Intergenic	intergenic					1/1	0/1	1/1	1/1	0,37,0	3,8,0	4,16,0	1,8,0	37	11	20	9	2	0
SNV	12	53397462	G	A	EIF4B	EIF4B (Upstream/Downstream)	Intergenic	upstream gene			c.-29G>A		0/1	0/1	0/1	0/1	19,12,0	7,7,0	7,5,0	4,5,0	31	14	12	9	3	0
SNV	13	112945813	C	T		Intergenic	Intergenic	intergenic					0/1	0/1	0/1	0/1	6,4,0	17,10,0	4,5,0	12,8,0	10	27	9	20	2	0
SNV	X	961937	G	A		Intergenic	Intergenic	intergenic					1/1	1/1	1/1	1/1	0,45,0	0,11,0	0,26,0	0,9,0	45	11	26	9	2	0
SNV	1	1224077	C	T	ACAP3	ACAP3 (Upstream/Downstream)	Intergenic	downstream gene			c.*2708G>A		0/1	0/1	0/1	1/1	2,13,0	1,8,0	2,8,0	2,11,0	15	9	10	13	4	0
SNV	1	207700012	T	C	CR1	CR1(Intron Variant)	Intragenic	intragenic			c.887-86T>C		1/1	1/1	1/1	1/1	0,10,0	1,8,0	0,17,0	0,43,0	10	9	17	43	3	0
SNV	1	248739037	T	A	OR2T34	OR2T34 (Upstream/Downstream)	Intergenic	upstream gene			c.-23A>T		1/1	1/1	1/1	1/1	0,14,0	0,4,0	0,11,0	0,10,0	14	4	11	10	4	0
SNV	5	32279170	G	A	MTMR12	MTMR12(Intron Variant)	Intragenic	intragenic			c.82-2322C>T		1/1	1/1	1/1	1/1	0,13,0	0,15,0	0,10,0	0,12,0	13	15	10	12	4	0
SNV	5	82231596	T	C		Intergenic	Intergenic	intergenic					1/1	1/1	1/1	1/1	0,10,0	0,4,0	0,11,0	0,31,0	10	4	11	31	3	0
SNV	5	180064330	G	A	FLT4	FLT4(signal_peptide)	Intragenic	intragenic			c.59-5552C>T		1/1	1/1	1/1	0/1	0,48,0	0,12,0	0,40,0	3,7,0	48	12	40	10	2	0
SNV	7	158126370	C	A	PTPRN2	PTPRN2(Intron Variant)	Intragenic	intragenic			c.233-16746G>T		0/1	1/1	0/1	1/1	3,8,0	0,4,0	4,15,0	1,9,0	11	4	19	10	4	0
SNV	9	15366577	C	T		Intergenic	Intergenic	intergenic					1/1	1/1	1/1	1/1	0,23,0	0,14,0	0,18,0	0,10,0	23	14	18	10	3	0
SNV	9	41280364	T	G		Intragenic	Intragenic	intragenic					0/1	0/1	0/1	0/1	32,7,0	5,4,0	23,9,0	7,3,0	39	9	32	10	2	0
SNV	14	19484826	T	C		Intergenic	Intergenic	intergenic					1/1	1/1	1/1	1/1	0,10,0	0,15,0	0,13,0	0,13,0	10	15	13	13	4	0
SNV	14	19885364	A	T		Intragenic	Intragenic	intragenic					1/1	1/1	1/1	1/1	0,18,0	0,8,0	0,10,0	0,13,0	18	8	10	13	4	0
SNV	14	25678282	G	A		Intergenic	Intergenic	intergenic					1/1	1/1	1/1	1/1	0,10,0	0,9,0	0,11,0	0,11,0	10	9	11	11	4	0
SNV	14	25678286	G	A		Intergenic	Intergenic	intergenic					1/1	1/1	1/1	1/1	0,11,0	0,9,0	0,10,0	0,15,0	11	9	10	15	4	0
SNV	15	59725327	G	A		Intragenic	Intragenic	intragenic					1/1	1/1	1/1	1/1	0,21,0	0,7,0	0,10,0	0,10,0	21	7	10	10	3	0
SNV	18	14727074	C	T		Intergenic	Intergenic	intergenic					0/1	0/1	1/1	0/1	18,3,0	10,3,0	0,10,0	21,12,0	21	13	10	33	2	0
SNV	X	105509864	G	A		Intergenic	Intergenic	intergenic					1/1	1/1	1/1	1/1	0,10,0	0,8,0	0,14,0	0,20,0	10	8	14	20	3	0
SNV	1	114369395	C	T	PTPN22	PTPN22(Intron Variant)	Intragenic	intragenic			c.2251-1601G>A		1/1	1/1	1/1	1/1	0,23,0	0,12,0	0,11,0	0,27,0	23	12	11	27	2	0
SNV	1	146317947	C	T		Intragenic	Intragenic	intragenic					0/1	1/1	0/1	0/1	21,15,0	0,6,0	4,7,0	8,15,0	36	6	11	23	2	0
SNV	1	149218301	G	A		Intergenic	Intergenic	intergenic					0/1	0/1	0/1	0/1	5,8,0	12,7,0	3,8,0	5,13,0	13	19	11	18	4	0
SNV	5	138384209	C	T	SIL1	SIL1(Intron Variant)	Intragenic	intragenic			c.374+2418G>A		1/1	1/1	1/1	1/1	0,35,0	0,15,0	0,25,0	0,11,0	35	15	25	11	2	0
SNV	5	177709053	C	A	COL23A1	COL23A1(topological_domain:Extracellular, compositionally_biased_region:Gly-rich, domain:Collagen-like_1)	Intragenic	intragenic			c.441+6272G>T		1/1	1/1	1/1	1/1	0,21,0	0,4,0	0,11,0	1,13,0	21	4	11	14	3	0
SNV	11	130338701	C	T	ADAMTS15	ADAMTS15(domain:Disintegrin)	Intragenic	intragenic			c.1543-456C>T		1/1	1/1	1/1	1/1	0,31,0	0,22,0	0,19,0	0,11,0	31	22	19	11	2	0
SNV	15	24584260	A	T		Intergenic	Intergenic	intergenic					1/1	1/1	1/1	1/1	0,12,0	0,5,0	0,11,0	0,11,0	12	5	11	11	4	0
SNV	15	24584263	C	T		Intergenic	Intergenic	intergenic					1/1	1/1	1/1	1/1	0,13,0	0,6,0	0,11,0	0,11,0	13	6	11	11	4	0
SNV	15	32454442	C	A	CHRNA7	CHRNA7(helix)	Intragenic	intragenic			c.968-985C>A		0/1	0/1	0/1	0/1	4,7,0	3,7,0	6,11,0	12,12,0	11	10	17	24	3	0
SNV	X	53367915	C	T		Intergenic	Intergenic	intergenic					1/1	1/1	1/1	1/1	0,11,0	0,3,0	0,19,0	0,19,0	11	3	19	19	4	0
SNV	X	87914836	C	T		Intergenic	Intergenic	intergenic					1/1	1/1	1/1	1/1	0,39,0	0,8,0	0,11,0	0,22,0	39	8	11	22	2	0
SNV	X	140644971	T	C		Intragenic	Intragenic	intragenic					1/1	1/1	1/1	1/1	0,14,0	0,7,0	0,12,0	0,11,0	14	7	12	11	4	0
SNV	4	27367316	C	T		Intergenic	Intergenic	intergenic					0/1	0/1	0/1	0/1	17,15,0	8,4,0	8,6,0	6,6,0	32	12	14	12	3	0
SNV	8	39696227	G	A	ADAM2	ADAM2 (Upstream/Downstream)	Intergenic	upstream gene			c.-105C>T		0/1	0/1	0/1	0/1	15,25,0	12,16,0	2,10,0	4,12,0	40	28	12	16	2	0
SNV	10	132895124	G	A	TCERG1L	TCERG1L(domain:FF_2)	Intragenic	intragenic			c.1604+1445C>T		1/1	1/1	1/1	1/1	0,40,0	0,15,0	0,33,0	0,12,0	40	15	33	12	2	0
SNV	13	114920971	G	A		Intergenic	Intergenic	intergenic					0/1	0/1	0/1	0/1	13,16,0	5,6,0	14,16,0	2,10,0	29	11	30	12	2	0
SNV	14	19429163	G	T		Intergenic	Intergenic	intergenic					0/1	1/1	0/1	1/1	2,13,0	0,3,0	2,10,0	0,12,0	15	3	12	12	4	0
SNV	15	20959231	T	A		Intragenic	Intragenic	intragenic					0/1	0/1	0/1	0/1	9,3,0	24,11,0	13,8,0	34,11,0	12	35	21	45	1	0
SmallInsertion	15	22055691	A	AAAAT	POTEB	POTEB(Intron Variant)	Intragenic	intragenic			c.1299-1849_1299-1846dupATTT		1/1	1/1	1/1	1/1	0,15,0	0,3,0	0,18,0	0,12,0	15	3	18	12	4	0
SNV	X	75226344	G	A		Intergenic	Intergenic	intergenic					1/1	1/1	1/1	1/1	0,12,0	0,2,0	0,17,0	0,24,0	12	2	17	24	3	0
SNV	Y	13318407	C	G		Intergenic	Intergenic	intergenic					0/1	0/1	0/1	0/1	20,7,0	8,5,0	11,3,0	9,3,0	27	13	14	12	3	0
SNV	2	16526814	A	G		Intergenic	Intergenic	intergenic					0/1	0/1	0/1	0/1	12,29,0	2,9,0	8,16,0	8,5,0	41	11	24	13	2	0
SNV	2	89596969	C	T	IGKV1-37	IGKV1-37 (Upstream/Downstream)	Intergenic	downstream gene			c.*398G>A		1/1	1/1	1/1	0/1	0,16,0	0,2,0	1,12,0	3,18,0	16	2	13	21	3	0
SNV	2	194405670	G	A		Intergenic	Intergenic	intergenic					0/1	0/1	0/1	0/1	25,14,0	13,10,0	18,10,0	9,4,0	39	23	28	13	1	0
SNV	5	13347244	G	A		Intergenic	Intergenic	intergenic					1/1	1/1	1/1	1/1	0,31,0	0,8,0	0,26,0	0,13,0	31	8	26	13	2	0
SNV	5	124429342	C	T		Intergenic	Intergenic	intergenic					1/1	1/1	1/1	1/1	0,30,0	0,26,0	0,21,0	0,13,0	30	26	21	13	1	0
SNV	8	38038034	C	A	LSM1	LSM1 (Upstream/Downstream)	Intergenic	upstream gene			c.-397G>T		0/1	0/1	0/1	0/1	5,19,0	4,9,0	4,9,0	11,9,0	24	13	13	20	2	0
SNV	9	39827681	G	A		Intergenic	Intergenic	intergenic					0/1	0/1	0/1	0/1	8,5,0	5,6,0	12,12,0	29,20,0	13	11	24	49	2	0
SNV	9	78034591	G	A		Intergenic	Intergenic	intergenic					0/1	0/1	0/1	0/1	19,18,0	16,14,0	6,11,0	8,5,0	37	30	17	13	2	0
SNV	10	101584691	G	A	ABCC2	ABCC2(topological_domain:Cytoplasmic)	Intragenic	intragenic			c.2621-5373G>A		0/1	0/1	0/1	0/1	16,9,0	8,25,0	6,7,0	9,7,0	25	33	13	16	2	0
SNV	13	47089418	C	T		Intergenic	Intergenic	intergenic					0/1	0/1	0/1	0/1	9,4,0	3,8,0	6,7,0	16,17,0	13	11	13	33	3	0
SNV	14	19439801	A	T		Intergenic	Intergenic	intergenic					1/1	1/1	1/1	1/1	0,13,0	0,4,0	0,14,0	0,26,0	13	4	14	26	3	0
SNV	14	41682851	G	A		Intergenic	Intergenic	intergenic					1/1	1/1	1/1	1/1	0,13,0	0,4,0	0,24,0	0,35,0	13	4	24	35	2	0
SNV	15	24671531	A	G		Intergenic	Intergenic	intergenic					1/1	1/1	1/1	1/1	0,13,0	0,4,0	0,23,0	0,23,0	13	4	23	23	2	0
SNV	17	79816123	G	A	P4HB	P4HB(domain:Thioredoxin_1)	Intragenic	intragenic			c.352+934C>T		0/1	0/1	0/1	0/1	13,27,0	4,14,0	6,14,0	3,10,0	40	18	20	13	2	0
SNV	21	20933658	C	T		Intergenic	Intergenic	intergenic					0/1	0/1	0/1	0/1	13,28,0	6,12,0	5,11,0	5,8,0	41	18	16	13	3	0
SNV	X	5515016	C	A		Intergenic	Intergenic	intergenic					1/1	1/1	1/1	1/1	0,25,0	0,16,0	0,13,0	0,32,0	25	16	13	32	2	0
SNV	Y	6517234	G	T		Intergenic	Intergenic	intergenic					1/1	1/1	1/1	1/1	0,13,0	0,3,0	0,13,0	0,15,0	13	3	13	15	4	0
SNV	2	112348633	G	A		Intergenic	Intergenic	intergenic					0/1	0/1	0/1	0/1	11,3,0	1,3,0	10,7,0	27,9,0	14	4	17	36	3	0
SNV	5	45884828	G	T		Intergenic	Intergenic	intergenic					1/1	1/1	1/1	1/1	0,14,0	0,3,0	0,16,0	0,22,0	14	3	16	22	3	0
SNV	6	89935089	C	T		Intragenic	Intragenic	intragenic					0/1	0/1	0/1	0/1	33,8,0	13,4,0	15,13,0	10,4,0	41	17	28	14	2	0
SNV	6	129373388	C	T	LAMA2	LAMA2(domain:Laminin_N-terminal)	Intragenic	intragenic			c.283+2155C>T		0/1	0/1	0/1	0/1	37,18,0	12,9,0	7,14,0	7,7,0	55	21	21	14	1	0
SNV	7	5336133	G	A	SLC29A4	SLC29A4(topological_domain:Extracellular)	Intragenic	intragenic			c.620-434G>A		0/1	0/1	0/1	0/1	19,29,0	5,5,0	15,21,0	8,6,0	48	10	36	14	2	0
SNV	10	2029020	C	T		Intergenic	Intergenic	intergenic					1/1	1/1	1/1	1/1	0,32,0	0,21,0	0,25,0	0,14,0	32	21	25	14	1	0
SNV	10	101584702	T	C	ABCC2	ABCC2(topological_domain:Cytoplasmic)	Intragenic	intragenic			c.2621-5362T>C		0/1	0/1	0/1	0/1	16,9,0	9,20,0	7,7,0	8,8,0	25	29	14	16	2	0
SmallInsertion	13	66171445	G	GGATA		Intergenic	Intergenic	intergenic			n.null_nullinsGATA		1/1	1/1	1/1	1/1	0,14,0	0,5,0	0,22,0	0,17,0	14	5	22	17	3	0
SNV	15	42710721	G	A	ZNF106	ZNF106(zinc_finger_region:C2H2-type_2)	Intragenic	intragenic			c.5449-572C>T		1/1	1/1	1/1	1/1	0,29,0	0,21,0	0,19,0	0,14,0	29	21	19	14	2	0
SNV	15	42710722	G	A	ZNF106	ZNF106(zinc_finger_region:C2H2-type_2)	Intragenic	intragenic			c.5449-573C>T		1/1	1/1	1/1	1/1	0,28,0	0,20,0	0,19,0	0,14,0	28	20	19	14	2	0
SNV	17	74797569	C	T		Intragenic	Intragenic	intragenic					0/1	0/1	0/1	0/1	30,38,0	8,17,0	8,21,0	7,7,0	68	25	29	14	1	0
SNV	17	81186857	T	C		Intragenic	Intragenic	intragenic					1/1	1/1	1/1	1/1	0,25,0	0,11,0	0,14,0	0,30,0	25	11	14	30	2	0
SNV	19	13896899	C	T	AC008686.1	AC008686.1(Intron Variant)	Intragenic	intragenic			c.179+2122G>A		0/1	0/1	0/1	0/1	17,31,0	3,15,0	14,26,0	6,8,0	48	18	40	14	2	0
SNV	1	83058501	C	T		Intergenic	Intergenic	intergenic					1/1	0/1	1/1	0/1	3,37,0	5,20,0	0,15,0	8,22,0	40	25	15	30	1	0
SNV	2	25900250	C	T	DTNB	DTNB (Upstream/Downstream)	Intergenic	upstream gene			c.-251G>A		0/1	0/1	0/1	0/1	37,25,0	19,8,0	30,20,0	8,7,0	62	27	50	15	1	0
SNV	4	29699726	T	G		Intergenic	Intergenic	intergenic					0/1	0/1	0/1	0/1	32,26,0	12,8,0	23,8,0	10,5,0	58	20	31	15	1	0
SNV	4	42689549	C	T		Intergenic	Intergenic	intergenic					0/1	0/1	0/1	0/1	13,10,0	12,8,0	8,7,0	6,11,0	23	20	15	17	2	0
SNV	4	46217333	G	A		Intergenic	Intergenic	intergenic					0/1	0/1	0/1	0/1	11,4,0	4,2,0	23,7,0	31,11,0	15	6	30	42	2	0
SNV	6	100614071	G	A		Intergenic	Intergenic	intergenic					0/1	0/1	0/1	0/1	13,34,0	6,11,0	7,8,0	9,20,0	47	17	15	29	2	0
SNV	6	132654469	C	T	MOXD1	MOXD1(topological_domain:Lumenal, disulfide_bond)	Intragenic	intragenic			c.664-4736G>A		0/1	0/1	0/1	0/1	19,17,0	10,12,0	9,6,0	7,11,0	36	22	15	18	2	0
SNV	8	13986848	C	T	SGCZ	SGCZ(topological_domain:Extracellular)	Intragenic	intragenic			c.548-21104G>A		0/1	0/1	0/1	0/1	17,24,0	11,12,0	8,23,0	4,11,0	41	23	31	15	1	0
SNV	10	21741784	G	A		Intergenic	Intergenic	intergenic					0/1	1/1	1/1	0/1	9,35,0	1,17,0	0,28,0	2,13,0	44	18	28	15	2	0
SNV	10	101584737	G	C	ABCC2	ABCC2(topological_domain:Cytoplasmic)	Intragenic	intragenic			c.2621-5327G>C		0/1	0/1	0/1	0/1	11,5,0	5,8,0	8,7,0	12,6,0	16	13	15	18	4	0
SNV	10	115913780	G	A	C10orf118	C10orf118(coiled-coil_region)	Intragenic	intragenic			c.760-2801C>T		1/1	1/1	1/1	1/1	0,33,0	0,20,0	0,27,0	0,15,0	33	20	27	15	1	0
SNV	11	21206871	C	T	NELL1	NELL1(Intron Variant)	Intragenic	intragenic			c.1511-44007C>T		1/1	1/1	1/1	1/1	0,50,0	0,27,0	0,15,0	0,28,0	50	27	15	28	1	0
SNV	16	33092100	T	C		Intragenic	Intragenic	intragenic					0/1	0/1	0/1	0/1	8,7,0	4,11,0	9,7,0	20,19,0	15	15	16	39	3	0
SNV	17	36420459	G	A		Intragenic	Intragenic	intragenic					0/1	0/1	0/1	0/1	32,15,0	3,2,0	14,10,0	11,4,0	47	5	24	15	2	0
SNV	22	20038384	G	A	TANGO2	TANGO2(Intron Variant)	Intragenic	intragenic			c.269-1604G>A		0/1	0/1	0/1	0/1	42,57,0	15,16,0	28,44,0	5,10,0	99	31	72	15	1	0
SmallInsertion	X	44780102	C	CT	KDM6A	KDM6A(Intron Variant)	Intragenic	intragenic			c.226-40419dupT		1/1	1/1	1/1	1/1	1,43,0	0,15,0	0,38,0	0,15,0	44	15	38	15	2	0
SNV	X	49574066	A	T		Intergenic	Intergenic	intergenic					1/1	1/1	1/1	1/1	1,99,0	0,3,0	0,15,0	0,85,0	100	3	15	85	2	0
SmallInsertion	1	16491864	G	GGGAGGAAAGGAGGAAA		Intergenic	Intergenic	intergenic			n.null_nullinsGGAGGAAAGGAGGAAA		1/1	1/1	1/1	1/1	0,20,0	0,3,0	0,16,0	0,19,0	20	3	16	19	3	0
SNV	2	88252817	G	A		Intragenic	Intragenic	intragenic					0/1	0/1	0/1	0/1	11,24,0	9,13,0	4,12,0	9,26,0	35	22	16	35	1	0
SNV	2	228676137	C	T	CCL20	CCL20 (Upstream/Downstream)	Intergenic	upstream gene			c.-59C>T		0/1	0/1	0/1	0/1	15,22,0	14,21,0	15,20,0	7,9,0	37	35	35	16	1	0
SNV	5	26123078	T	C		Intergenic	Intergenic	intergenic					1/1	1/1	1/1	1/1	0,31,0	0,13,0	0,23,0	0,16,0	31	13	23	16	2	0
SNV	5	141684897	A	G		Intergenic	Intergenic	intergenic					1/1	1/1	1/1	1/1	0,52,0	0,5,0	0,30,0	0,16,0	52	5	30	16	2	0
SNV	6	120707909	G	A		Intergenic	Intergenic	intergenic					0/1	0/1	0/1	0/1	12,26,0	8,17,0	15,16,0	7,9,0	38	25	31	16	1	0
SNV	8	140476658	G	A		Intergenic	Intergenic	intergenic					0/1	0/1	0/1	0/1	17,23,0	8,22,0	5,11,0	13,17,0	40	30	16	30	1	0
SNV	9	69708883	C	T		Intergenic	Intergenic	intergenic					0/1	0/1	0/1	0/1	14,13,0	6,4,0	8,8,0	9,17,0	27	10	16	26	2	0
SNV	10	36305526	C	T		Intergenic	Intergenic	intergenic					1/1	1/1	1/1	1/1	0,30,0	0,14,0	0,16,0	0,20,0	30	14	16	20	2	0
SNV	10	115899080	G	T	C10orf118	C10orf118(coiled-coil_region)	Intragenic	intragenic			c.1222-2031C>A		1/1	1/1	1/1	1/1	0,57,0	0,26,0	0,43,0	0,16,0	57	26	43	16	1	0
SNV	11	22103366	C	A		Intergenic	Intergenic	intergenic					1/1	1/1	1/1	1/1	0,42,0	0,18,0	0,16,0	1,32,0	42	18	16	33	2	0
SNV	12	1255509	G	C	ERC1	ERC1(Intron Variant)	Intragenic	intragenic			c.1737+4556G>C		0/1	0/1	0/1	0/1	26,14,0	22,13,0	16,6,0	12,4,0	40	35	22	16	1	0
SNV	12	88076568	G	A		Intergenic	Intergenic	intergenic					0/1	0/1	0/1	0/1	13,7,0	10,7,0	8,8,0	15,21,0	20	17	16	36	2	0
SNV	13	91074095	G	A		Intergenic	Intergenic	intergenic					0/1	0/1	0/1	0/1	11,19,0	10,9,0	9,12,0	6,10,0	30	19	21	16	2	0
SNV	14	19889059	C	T		Intragenic	Intragenic	intragenic					0/1	0/1	0/1	0/1	10,28,0	1,8,0	4,21,0	4,12,0	38	9	25	16	2	0
SNV	15	63989682	T	A	HERC1	HERC1(Intron Variant)	Intragenic	intragenic			c.4906-1144A>T		1/1	1/1	1/1	1/1	0,55,0	0,12,0	0,22,0	0,16,0	55	12	22	16	2	0
SNV	17	11437479	T	C	SHISA6	SHISA6(Intron Variant)	Intragenic	intragenic			c.896-17734T>C		0/1	0/1	0/1	0/1	29,42,0	7,11,0	19,24,0	10,6,0	71	18	43	16	2	0
SNV	19	36178925	G	A		Intergenic	Intergenic	intergenic					0/1	0/1	0/1	0/1	20,41,0	6,10,0	18,21,0	5,11,0	61	16	39	16	2	0
SNV	X	23712957	G	A		Intergenic	Intergenic	intergenic					1/1	1/1	1/1	1/1	0,28,0	0,5,0	0,16,0	0,17,0	28	5	16	17	3	0
SNV	Y	13301630	G	A		Intergenic	Intergenic	intergenic					1/1	1/1	1/1	1/1	1,15,0	0,7,0	2,21,0	3,17,0	16	7	23	20	2	0
SmallDeletion	9	21971153	CCG	C	CDKN2A	CDKN2A(R123fs)	Frameshift	frameshift	Coding	1	c.369_370delCG p.Arg123fs		1/1	1/1	1/1	1/1	0,36,0	0,3,0	0,17,0	0,18,0	36	3	17	18	3	0
SNV	1	165830848	G	A	UCK2	UCK2(nucleotide_phosphate-binding_region:ATP, helix)	Intragenic	intragenic			c.100-28593G>A		1/1	1/1	1/1	1/1	0,23,0	0,10,0	0,17,0	0,23,0	23	10	17	23	2	0
SNV	2	214230791	G	T	SPAG16	SPAG16(Intron Variant)	Intragenic	intragenic			c.832+1922G>T		0/1	0/1	0/1	0/1	25,14,0	6,3,0	13,4,0	14,8,0	39	9	17	22	2	0
SNV	3	21151519	G	A		Intergenic	Intergenic	intergenic					1/1	1/1	1/1	1/1	0,30,0	0,18,0	0,24,0	0,17,0	30	18	24	17	2	0
SNV	4	17435452	G	A		Intergenic	Intergenic	intergenic					0/1	0/1	0/1	0/1	13,12,0	9,15,0	9,8,0	15,6,0	25	24	17	21	1	0
SNV	4	40254041	G	A		Intergenic	Intergenic	intergenic					0/1	0/1	0/1	0/1	15,10,0	15,12,0	13,4,0	8,9,0	25	27	17	17	2	0
SNV	6	97298940	C	T		Intergenic	Intergenic	intergenic					0/1	0/1	0/1	0/1	37,27,0	5,9,0	9,8,0	15,8,0	64	14	17	23	2	0
SNV	6	107656348	G	A	PDSS2	PDSS2(Intron Variant)	Intragenic	intragenic			c.297-812C>T		0/1	0/1	0/1	0/1	23,13,0	7,7,0	11,10,0	12,5,0	36	14	21	17	2	0
SNV	6	124884069	G	A	NKAIN2	NKAIN2(site:Breakpoint_for_interstitial_deletion_to_form_SUSP1-NKAIN2)	Intragenic	intragenic			c.274-95263G>A		0/1	0/1	0/1	0/1	18,47,0	2,12,0	10,16,0	7,10,0	65	14	26	17	2	0
SNV	10	48155665	C	T		Intergenic	Intergenic	intergenic					0/1	0/1	0/1	0/1	8,21,0	3,5,0	5,12,0	7,19,0	29	8	17	26	2	0
SNV	11	50268935	C	T		Intragenic	Intragenic	intragenic					1/1	1/1	1/1	1/1	0,20,0	0,20,0	0,17,0	0,24,0	20	20	17	24	1	0
SNV	13	89258554	C	T		Intergenic	Intergenic	intergenic					0/1	0/1	0/1	0/1	11,21,0	25,17,0	10,7,0	14,10,0	32	42	17	24	1	0
SNV	16	57913891	C	A	CNGB1	CNGB1 (Upstream/Downstream)	Intergenic	downstream gene			c.*3817G>T		1/1	1/1	1/1	1/1	0,29,0	0,15,0	0,45,0	0,17,0	29	15	45	17	2	0
SNV	16	78531838	G	A	WWOX	WWOX(interacting_region:Interaction_with_MAPT)	Intragenic	intragenic			c.1056+65189G>A		1/1	1/1	1/1	1/1	0,54,0	0,23,0	0,17,0	0,42,0	54	23	17	42	1	0
SNV	18	55567813	C	T		Intergenic	Intergenic	intergenic					0/1	0/1	1/1	0/1	11,33,0	6,12,0	0,17,0	11,18,0	44	18	17	29	2	0
SNV	19	19258054	G	A	MEF2B	MEF2B(Intron Variant)	Intragenic	intragenic			c.394-62C>T		1/1	1/1	1/1	1/1	0,23,0	0,10,0	0,17,0	0,19,0	23	10	17	19	3	0
SNV	22	42643439	C	T		Intragenic	Intragenic	intragenic					0/1	0/1	0/1	0/1	34,34,0	8,14,0	25,27,0	9,8,0	68	22	52	17	1	0
SNV	X	99420896	A	T		Intergenic	Intergenic	intergenic					1/1	1/1	1/1	1/1	0,22,0	0,8,0	0,17,0	1,40,0	22	8	17	41	2	0
SNV	X	122148861	G	A		Intergenic	Intergenic	intergenic					1/1	1/1	1/1	1/1	0,45,0	0,12,0	0,17,0	0,20,0	45	12	17	20	2	0
SNV	4	35316178	G	A		Intergenic	Intergenic	intergenic					0/1	0/1	0/1	0/1	13,20,0	13,14,0	8,10,0	9,11,0	33	27	18	20	1	0
SNV	4	135085343	G	T		Intergenic	Intergenic	intergenic					0/1	0/1	0/1	0/1	18,15,0	10,7,0	9,9,0	12,13,0	33	17	18	25	2	0
SNV	5	162951046	A	C	MAT2B	MAT2B (Upstream/Downstream)	Intergenic	downstream gene			c.*1144A>C		1/1	1/1	1/1	1/1	0,37,0	0,11,0	0,18,0	0,26,0	37	11	18	26	2	0
SNV	6	92560794	G	A		Intergenic	Intergenic	intergenic					0/1	0/1	0/1	0/1	25,35,0	3,8,0	7,11,0	8,28,0	60	11	18	36	2	0
SNV	7	63117091	G	T		Intergenic	Intergenic	intergenic					0/1	0/1	0/1	0/1	20,19,0	7,15,0	18,18,0	10,8,0	39	22	36	18	1	0
SNV	7	74397278	C	A	GATSL1	GATSL1(Intron Variant)	Intragenic	intragenic			c.113+18083C>A		0/1	0/1	0/1	0/1	13,16,0	5,7,0	12,9,0	9,9,0	29	12	21	18	2	0
SNV	8	88463129	C	T		Intragenic	Intragenic	intragenic					0/1	0/1	0/1	0/1	10,12,0	5,5,0	9,9,0	20,15,0	22	10	18	35	2	0
SNV	10	46901579	A	G		Intragenic	Intragenic	intragenic					1/1	1/1	1/1	1/1	0,26,0	0,4,0	0,19,0	0,18,0	26	4	19	18	3	0
SNV	10	125094192	G	A		Intergenic	Intergenic	intergenic					1/1	1/1	1/1	1/1	0,30,0	0,13,0	0,24,0	0,18,0	30	13	24	18	2	0
SNV	14	19772967	G	A		Intergenic	Intergenic	intergenic					0/1	0/1	0/1	0/1	23,9,0	7,7,0	15,3,0	16,7,0	32	14	18	23	2	0
SNV	16	51526888	G	A		Intergenic	Intergenic	intergenic					1/1	1/1	1/1	1/1	0,35,0	0,18,0	0,18,0	0,21,0	35	18	18	21	2	0
SNV	19	41686677	C	T		Intergenic	Intergenic	intergenic					0/1	1/1	0/1	0/1	57,68,0	0,4,0	21,39,0	2,16,0	125	4	60	18	2	0
SNV	21	28197288	G	A		Intergenic	Intergenic	intergenic					0/1	0/1	0/1	0/1	22,14,0	14,8,0	21,9,0	15,3,0	36	22	30	18	1	0
SNV	X	23041304	G	A		Intragenic	Intragenic	intragenic					1/1	1/1	1/1	1/1	0,56,0	0,16,0	0,27,0	0,18,0	56	16	27	18	2	0
SNV	X	53492842	C	T		Intergenic	Intergenic	intergenic					1/1	1/1	1/1	1/1	0,34,0	0,31,0	0,33,0	0,18,0	34	31	33	18	1	0
SNV	X	113784868	G	A		Intergenic	Intergenic	intergenic					1/1	1/1	1/1	1/1	0,48,0	0,15,0	0,18,0	0,25,0	48	15	18	25	2	0
SNV	X	148806708	C	T		Intergenic	Intergenic	intergenic					1/1	1/1	1/1	1/1	0,19,0	0,8,0	1,25,0	1,17,0	19	8	26	18	3	0
SNV	3	195507686	C	T	MUC4	MUC4(D3589N)	Missense	missense	Coding	1	c.10765G>A p.Asp3589Asn		0/1	0/1	0/1	0/1	36,7,0	9,5,0	11,8,0	23,11,0	43	14	19	34	2	0
SNV	1	12956564	G	A	PRAMEF10	PRAMEF10(Intron Variant)	Intragenic	intragenic			c.-25-861C>T		0/1	0/1	0/1	0/1	12,12,0	3,8,0	4,15,0	16,18,0	24	11	19	34	2	0
SNV	1	50750617	G	A		Intergenic	Intergenic	intergenic					0/1	0/1	1/1	0/1	7,28,0	4,21,0	0,19,0	10,35,0	35	25	19	45	1	0
SNV	2	112261401	G	T		Intragenic	Intragenic	intragenic					0/1	0/1	0/1	0/1	6,13,0	5,2,0	11,9,0	9,16,0	19	7	20	25	2	0
SNV	2	129616893	C	T		Intergenic	Intergenic	intergenic					0/1	0/1	0/1	0/1	11,8,0	10,3,0	13,12,0	17,19,0	19	13	25	36	2	0
SNV	2	181268689	C	T		Intergenic	Intergenic	intergenic					0/1	0/1	0/1	0/1	26,15,0	14,11,0	9,10,0	15,8,0	41	25	19	23	1	0
SNV	3	15783905	G	T	ANKRD28	ANKRD28(repeat:ANK_2)	Intragenic	intragenic			c.361-5165C>A		1/1	1/1	1/1	1/1	0,30,0	1,7,0	0,28,0	0,19,0	30	8	28	19	2	0
SNV	3	52710118	G	A	PBRM1	PBRM1(domain:Bromo_1, helix)	Intragenic	intragenic			c.236+2398C>T		0/1	0/1	0/1	0/1	14,18,0	12,7,0	14,8,0	7,12,0	32	19	22	19	2	0
SNV	4	46798190	C	T	COX7B2	COX7B2(Intron Variant)	Intragenic	intragenic			c.-50+48787G>A		0/1	0/1	0/1	0/1	8,15,0	5,9,0	15,4,0	11,17,0	23	14	19	28	2	0
SNV	5	1295228	G	A	TERT	TERT (Upstream/Downstream)	Intergenic	upstream gene			c.-59C>T		1/1	1/1	1/1	1/1	0,47,0	0,5,0	0,49,0	0,19,0	47	5	49	19	2	0
SNV	5	70775973	C	T	BDP1	BDP1(domain:Myb-like)	Intragenic	intragenic			c.1015-3696C>T		1/1	1/1	1/1	1/1	0,33,0	0,13,0	0,23,0	0,19,0	33	13	23	19	2	0
SNV	6	76327112	C	T	SENP6	SENP6(Intron Variant)	Intragenic	intragenic			c.53-4136C>T		0/1	0/1	0/1	0/1	28,13,0	14,8,0	12,7,0	18,9,0	41	22	19	27	1	0
SNV	6	98386579	G	A		Intragenic	Intragenic	intragenic					0/1	0/1	0/1	0/1	25,19,0	9,10,0	10,9,0	14,11,0	44	19	19	25	2	0
SNV	7	57153666	G	A		Intergenic	Intergenic	intergenic					0/1	0/1	0/1	0/1	11,9,0	24,24,0	8,11,0	27,15,0	20	48	19	42	1	0
SNV	7	63189182	C	A		Intergenic	Intergenic	intergenic					0/1	0/1	0/1	0/1	15,21,0	10,7,0	10,9,0	29,21,0	36	17	19	50	2	0
SNV	8	115592770	C	T		Intergenic	Intergenic	intergenic					0/1	0/1	0/1	0/1	33,14,0	7,4,0	15,4,0	12,10,0	47	11	19	22	2	0
SNV	10	11851353	C	T		Intergenic	Intergenic	intergenic					0/1	0/1	1/1	0/1	5,33,0	5,19,0	0,28,0	5,14,0	38	24	28	19	1	0
SNV	13	27556491	C	T		Intergenic	Intergenic	intergenic					0/1	0/1	0/1	0/1	19,23,0	8,8,0	7,18,0	11,8,0	42	16	25	19	2	0
SNV	15	62343034	G	A	VPS13C	VPS13C(Intron Variant)	Intragenic	intragenic			c.101-6580C>T		1/1	1/1	1/1	1/1	0,35,0	0,25,0	0,24,0	0,19,0	35	25	24	19	1	0
SNV	15	62343035	G	A	VPS13C	VPS13C(Intron Variant)	Intragenic	intragenic			c.101-6581C>T		1/1	1/1	1/1	1/1	0,35,0	0,29,0	0,24,0	0,19,0	35	29	24	19	1	0
SNV	17	43178214	G	A	NMT1	NMT1(Intron Variant)	Intragenic	intragenic			c.993+1333G>A		0/1	0/1	0/1	0/1	27,14,0	14,5,0	14,5,0	19,7,0	41	19	19	26	2	0
SNV	21	17929224	G	T		Intragenic	Intragenic	intragenic					0/1	0/1	0/1	0/1	11,30,0	8,14,0	6,13,0	5,15,0	41	22	19	20	1	0
SNV	21	19500572	C	T		Intragenic	Intragenic	intragenic					0/1	0/1	0/1	0/1	11,27,0	5,11,0	4,15,0	9,15,0	38	16	19	24	2	0
SNV	X	15274563	C	T	ASB9	ASB9(repeat:ANK_1)	Intragenic	intragenic			c.175-1597G>A		1/1	1/1	1/1	1/1	0,45,0	0,23,0	0,21,0	0,19,0	45	23	21	19	1	0
SNV	X	47997393	G	T		Intergenic	Intergenic	intergenic					1/1	1/1	1/1	1/1	0,47,0	0,16,0	0,19,0	0,21,0	47	16	19	21	2	0
SNV	X	98433300	G	A		Intergenic	Intergenic	intergenic					1/1	1/1	1/1	1/1	0,26,0	0,3,0	0,19,0	0,20,0	26	3	19	20	2	0
SNV	1	109670028	G	T	KIAA1324	KIAA1324(topological_domain:Extracellular)	Intragenic	intragenic			c.153+13070G>T		1/1	1/1	1/1	1/1	0,33,0	0,22,0	0,42,0	0,20,0	33	22	42	20	0	0
SNV	1	219910564	G	A		Intragenic	Intragenic	intragenic					1/1	1/1	1/1	1/1	0,46,0	0,31,0	0,20,0	0,23,0	46	31	20	23	0	0
SNV	2	115328335	G	T		Intragenic	Intragenic	intragenic					0/1	0/1	0/1	0/1	32,17,0	16,12,0	14,6,0	26,11,0	49	28	20	37	0	0
SNV	2	223975360	C	T		Intragenic	Intragenic	intragenic					0/1	0/1	0/1	0/1	17,35,0	12,21,0	16,30,0	3,17,0	52	33	46	20	0	0
SNV	3	4390358	G	A	SUMF1	SUMF1(Intron Variant)	Intragenic	intragenic			c.1014+27656C>T		1/1	1/1	1/1	1/1	0,59,0	0,19,0	0,20,0	0,32,0	59	19	20	32	1	0
SNV	3	162543569	C	T		Intergenic	Intergenic	intergenic					1/1	1/1	1/1	1/1	0,39,0	0,19,0	0,29,0	0,20,0	39	19	29	20	1	0
SNV	4	35924893	C	A		Intergenic	Intergenic	intergenic					0/1	0/1	0/1	0/1	15,20,0	10,8,0	4,21,0	9,11,0	35	18	25	20	1	0
SNV	4	97588507	A	G		Intragenic	Intragenic	intragenic					0/1	0/1	0/1	0/1	89,28,0	28,12,0	66,16,0	18,2,0	117	40	82	20	0	0
SNV	5	1295229	G	A	TERT	TERT (Upstream/Downstream)	Intergenic	upstream gene			c.-59C>T		1/1	1/1	1/1	1/1	0,45,0	0,5,0	0,49,0	0,20,0	45	5	49	20	1	0
SNV	5	109685695	C	T		Intragenic	Intragenic	intragenic					0/1	0/1	0/1	0/1	17,11,0	4,8,0	9,11,0	11,10,0	28	12	20	21	1	0
SNV	5	114199585	C	T		Intergenic	Intergenic	intergenic					1/1	1/1	1/1	1/1	0,26,0	0,14,0	0,25,0	0,20,0	26	14	25	20	1	0
SNV	5	140759557	C	T	PCDHGA1	PCDHGA1(topological_domain:Cytoplasmic, topological_domain:Cytoplasmic, topological_domain:Cytoplasmic, topological_domain:Cytoplasmic, topological_domain:Cytoplasmic, topological_domain:Cytoplasmic, topological_domain:Cytoplasmic, topological_domain:Cytoplasmic, topological_domain:Cytoplasmic)	Intragenic	intragenic			c.2421+46885C>T		1/1	1/1	1/1	1/1	0,31,0	0,18,0	0,21,0	0,20,0	31	18	21	20	1	0
SNV	5	160304290	C	A		Intergenic	Intergenic	intergenic					1/1	1/1	1/1	1/1	0,24,0	0,4,0	0,20,0	0,43,0	24	4	20	43	1	0
SNV	6	153418483	G	A	RGS17	RGS17(Intron Variant)	Intragenic	intragenic			c.-26+33776C>T		0/1	0/1	0/1	0/1	22,20,0	10,16,0	13,7,0	7,16,0	42	26	20	23	0	0
SNV	10	83767056	C	T	NRG3	NRG3(topological_domain:Extracellular, compositionally_biased_region:Ser/Thr-rich)	Intragenic	intragenic			c.823+131137C>T		1/1	1/1	1/1	1/1	0,56,0	0,18,0	0,40,0	0,20,0	56	18	40	20	1	0
SNV	11	114962022	G	A		Intergenic	Intergenic	intergenic					1/1	1/1	1/1	1/1	0,60,0	0,14,0	0,20,0	0,33,0	60	14	20	33	1	0
SNV	12	101576892	C	T	SLC5A8	SLC5A8(transmembrane_region:Transmembrane_region)	Intragenic	intragenic			c.1053-199G>A		0/1	0/1	0/1	0/1	30,14,0	14,10,0	13,7,0	17,11,0	44	24	20	28	0	0
SNV	13	80531977	C	T		Intergenic	Intergenic	intergenic					0/1	0/1	0/1	0/1	31,32,0	16,15,0	15,15,0	8,12,0	63	31	30	20	0	0
SNV	14	19404287	T	C		Intergenic	Intergenic	intergenic					0/1	0/1	0/1	0/1	12,8,0	6,5,0	8,12,0	15,17,0	20	11	20	32	1	0
SNV	14	106210290	C	G	IGHG1	IGHG1 (Upstream/Downstream)	Intergenic	upstream gene			c.-1G>C		0/1	1/1	0/1	0/1	14,6,0	0,2,0	25,6,0	23,3,0	20	2	31	26	1	0
SNV	15	23180318	C	T		Intergenic	Intergenic	intergenic					0/1	0/1	0/1	0/1	13,7,0	15,13,0	25,29,0	38,17,0	20	28	54	55	0	0
SNV	15	83742950	G	A		Intragenic	Intragenic	intragenic					1/1	1/1	1/1	1/1	0,43,0	0,11,0	0,20,0	0,24,0	43	11	20	24	1	0
SNV	16	32088795	C	T		Intragenic	Intragenic	intragenic					0/1	0/1	0/1	0/1	13,7,0	24,8,0	9,17,0	32,15,0	20	32	26	47	0	0
SNV	16	63400369	G	T		Intragenic	Intragenic	intragenic					0/1	0/1	0/1	0/1	31,6,0	11,3,0	20,2,0	15,5,0	37	14	22	20	1	0
SNV	17	2964485	C	T	OR1D5	OR1D5 (Upstream/Downstream)	Intergenic	downstream gene			c.*939G>A		0/1	0/1	0/1	0/1	11,19,0	1,6,0	8,12,0	12,13,0	30	7	20	25	1	0
SNV	18	19652264	T	C		Intergenic	Intergenic	intergenic					0/1	0/1	1/1	0/1	12,41,0	1,7,0	0,28,0	5,15,0	53	8	28	20	1	0
SNV	19	3552507	C	T	MFSD12	MFSD12(transmembrane_region:Transmembrane_region)	Intragenic	intragenic			c.299-1315G>A		0/1	0/1	0/1	0/1	25,13,0	10,3,0	24,8,0	12,8,0	38	13	32	20	1	0
SNV	19	20348248	C	T		Intragenic	Intragenic	intragenic					0/1	0/1	0/1	0/1	43,17,0	9,5,0	17,3,0	24,5,0	60	14	20	29	1	0
SNV	19	57632138	G	A	USP29	USP29(Intron Variant)	Intragenic	intragenic			c.-268+541G>A		0/1	0/1	0/1	0/1	13,30,0	2,13,0	5,17,0	5,15,0	43	15	22	20	1	0
SNV	21	43900738	G	A	RSPH1	RSPH1(Intron Variant)	Intragenic	intragenic			c.573+2009C>T		0/1	0/1	0/1	0/1	17,35,0	8,14,0	5,17,0	7,13,0	52	22	22	20	0	0
SNV	X	97518935	C	T		Intergenic	Intergenic	intergenic					1/1	1/1	1/1	1/1	0,49,0	0,18,0	0,30,0	0,20,0	49	18	30	20	1	0
SNV	X	101373375	G	A		Intergenic	Intergenic	intergenic					1/1	1/1	1/1	1/1	0,27,0	0,12,0	0,20,0	0,26,0	27	12	20	26	1	0
SNV	X	111371658	G	A		Intergenic	Intergenic	intergenic					1/1	1/1	1/1	1/1	0,59,0	0,13,0	0,47,0	0,20,0	59	13	47	20	1	0
SNV	1	10435946	C	T	KIF1B	KIF1B(Intron Variant)	Intragenic	intragenic			c.5408+515C>T		0/1	0/1	1/1	0/1	7,33,0	2,19,0	0,21,0	4,23,0	40	21	21	27	0	0
SNV	1	35865698	C	T	ZMYM4	ZMYM4(Intron Variant)	Intragenic	intragenic			c.3528+521C>T		0/1	0/1	1/1	0/1	12,34,0	4,10,0	0,21,0	3,20,0	46	14	21	23	1	0
SNV	2	60120124	C	A		Intragenic	Intragenic	intragenic					0/1	0/1	0/1	0/1	28,21,0	23,5,0	13,8,0	25,14,0	49	28	21	39	0	0
SNV	2	91675429	T	G		Intergenic	Intergenic	intergenic					0/1	0/1	0/1	0/1	30,8,0	9,7,0	17,4,0	25,11,0	38	16	21	36	1	0
SNV	4	93670496	C	T	GRID2	GRID2(topological_domain:Extracellular)	Intragenic	intragenic			c.244+159059C>T		0/1	0/1	0/1	0/1	30,35,0	15,7,0	19,22,0	13,8,0	65	22	41	21	0	0
SNV	4	138538615	C	T		Intergenic	Intergenic	intergenic					0/1	0/1	0/1	0/1	16,21,0	19,19,0	16,12,0	10,11,0	37	38	28	21	0	0
SNV	5	130052345	C	T		Intergenic	Intergenic	intergenic					1/1	1/1	1/1	1/1	0,31,0	0,23,0	0,24,0	0,21,0	31	23	24	21	0	0
SNV	5	168837372	C	T		Intergenic	Intergenic	intergenic					1/1	1/1	1/1	1/1	0,41,0	0,23,0	0,35,0	0,21,0	41	23	35	21	0	0
SNV	6	57478681	G	A	PRIM2	PRIM2(Intron Variant)	Intragenic	intragenic			c.*189+6240G>A		0/1	0/1	0/1	0/1	19,25,0	2,2,0	17,16,0	10,11,0	44	4	33	21	1	0
SNV	6	167787995	C	T	TCP10	TCP10(Intron Variant)	Intragenic	intragenic			c.689-56G>A		0/1	0/1	0/1	0/1	13,27,0	10,3,0	9,12,0	27,17,0	40	13	21	44	1	0
SNV	8	39258692	C	T		Intragenic	Intragenic	intragenic					1/1	1/1	1/1	1/1	0,32,0	0,15,0	0,21,0	0,65,0	32	15	21	65	1	0
SNV	10	36685354	C	T		Intergenic	Intergenic	intergenic					1/1	1/1	1/1	1/1	0,42,0	0,13,0	0,28,0	0,21,0	42	13	28	21	1	0
SNV	10	48881072	C	T		Intergenic	Intergenic	intergenic					0/1	0/1	0/1	0/1	16,7,0	7,2,0	18,3,0	19,15,0	23	9	21	34	1	0
SNV	11	89756133	C	T		Intragenic	Intragenic	intragenic					0/1	0/1	0/1	0/1	28,26,0	22,14,0	13,8,0	29,30,0	54	36	21	59	0	0
SNV	11	99655594	G	A	CNTN5	CNTN5(Intron Variant)	Intragenic	intragenic			c.56-34681G>A		1/1	1/1	1/1	1/1	0,27,0	0,27,0	0,21,0	0,28,0	27	27	21	28	0	0
SNV	11	102888503	T	A		Intergenic	Intergenic	intergenic					1/1	0/1	1/1	1/1	1,62,0	3,8,0	3,35,0	3,18,0	63	11	38	21	1	0
SNV	12	115727696	G	A		Intergenic	Intergenic	intergenic					0/1	0/1	0/1	0/1	13,8,0	9,5,0	25,8,0	42,23,0	21	14	33	65	1	0
SNV	15	20364320	T	A		Intragenic	Intragenic	intragenic					0/1	0/1	0/1	0/1	10,17,0	4,8,0	11,12,0	13,8,0	27	12	23	21	1	0
SNV	15	21018436	C	T		Intergenic	Intergenic	intergenic					0/1	0/1	0/1	0/1	8,13,0	6,6,0	15,10,0	12,15,0	21	12	25	27	1	0
SNV	16	90264924	A	G		Intragenic	Intragenic	intragenic					1/1	1/1	1/1	1/1	0,47,0	0,17,0	0,27,0	0,21,0	47	17	27	21	1	0
SNV	19	28153830	C	T		Intergenic	Intergenic	intergenic					0/1	0/1	0/1	0/1	9,28,0	3,18,0	9,12,0	6,30,0	37	21	21	36	0	0
SNV	22	16237820	T	C		Intergenic	Intergenic	intergenic					0/1	0/1	0/1	0/1	18,7,0	8,5,0	24,6,0	15,6,0	25	13	30	21	1	0
SNV	X	31915170	C	T	DMD	DMD(Intron Variant)	Intragenic	intragenic			c.6913-21680G>A		1/1	1/1	1/1	1/1	0,30,0	0,8,0	0,22,0	0,21,0	30	8	22	21	1	0
SNV	X	35957557	C	T	CXorf22	CXorf22(Intron Variant)	Intragenic	intragenic			c.402-1843C>T		1/1	1/1	1/1	1/1	0,21,0	0,8,0	0,22,0	0,25,0	21	8	22	25	1	0
SNV	X	84199052	C	T		Intergenic	Intergenic	intergenic					1/1	1/1	1/1	1/1	0,39,0	0,17,0	0,40,0	0,21,0	39	17	40	21	1	0
SNV	X	126502219	A	G		Intergenic	Intergenic	intergenic					1/1	0/1	1/1	1/1	3,61,0	2,5,0	0,30,0	2,19,0	64	7	30	21	1	0
SNV	X	150768031	G	A	PASD1	PASD1(Intron Variant)	Intragenic	intragenic			c.-27-1968G>A		1/1	1/1	1/1	1/1	0,42,0	0,6,0	0,41,0	0,21,0	42	6	41	21	1	0
SNV	X	153460451	C	T	OPN1MW	OPN1MW(topological_domain:Cytoplasmic)	Intragenic	intragenic			c.985-970C>T		0/1	0/1	0/1	0/1	21,4,0	27,12,0	16,5,0	43,12,0	25	39	21	55	0	0
SNV	Y	13261384	T	A		Intergenic	Intergenic	intergenic					0/1	0/1	0/1	0/1	23,6,0	27,5,0	18,3,0	33,8,0	29	32	21	41	0	0
SNV	2	56034797	G	A		Intergenic	Intergenic	intergenic					0/1	0/1	0/1	0/1	23,51,0	7,24,0	21,24,0	2,20,0	74	31	45	22	0	0
SNV	2	205329160	C	T		Intergenic	Intergenic	intergenic					0/1	0/1	0/1	0/1	23,11,0	10,11,0	15,9,0	15,7,0	34	21	24	22	0	0
SNV	2	226298487	C	T	NYAP2	NYAP2(Intron Variant)	Intragenic	intragenic			c.221+24670C>T		0/1	0/1	0/1	0/1	15,39,0	5,13,0	5,17,0	8,26,0	54	18	22	34	1	0
SNV	4	3962052	G	A		Intergenic	Intergenic	intergenic					1/1	1/1	1/1	0/1	1,34,0	1,15,0	1,23,0	3,19,0	35	16	24	22	1	0
SNV	5	3420462	G	T		Intragenic	Intragenic	intragenic					1/1	1/1	1/1	1/1	4,41,0	0,6,0	3,36,0	0,22,0	45	6	39	22	1	0
SNV	5	152676305	G	T		Intergenic	Intergenic	intergenic					1/1	1/1	1/1	1/1	0,47,0	0,3,0	1,38,0	3,19,0	47	3	39	22	1	0
SNV	6	68849374	A	G		Intergenic	Intergenic	intergenic					0/1	1/1	0/1	0/1	26,17,0	0,15,0	18,6,0	14,8,0	43	15	24	22	1	0
SNV	7	121507646	G	A		Intergenic	Intergenic	intergenic					0/1	0/1	0/1	0/1	29,16,0	19,21,0	16,12,0	14,8,0	45	40	28	22	0	0
SNV	8	14365344	G	A	SGCZ	SGCZ(topological_domain:Extracellular)	Intragenic	intragenic			c.234+46897C>T		0/1	0/1	0/1	0/1	41,30,0	27,21,0	23,10,0	11,11,0	71	48	33	22	0	0
SNV	8	87345680	G	A		Intragenic	Intragenic	intragenic					0/1	0/1	0/1	0/1	15,10,0	11,9,0	18,6,0	13,9,0	25	20	24	22	0	0
SNV	9	27702916	G	A		Intergenic	Intergenic	intergenic					1/1	1/1	1/1	1/1	0,34,0	0,7,0	0,22,0	0,48,0	34	7	22	48	1	0
SNV	10	126582492	G	A		Intergenic	Intergenic	intergenic					1/1	1/1	1/1	1/1	0,34,0	0,17,0	0,22,0	0,27,0	34	17	22	27	1	0
SNV	12	6241799	G	A		Intergenic	Intergenic	intergenic					1/1	1/1	1/1	1/1	0,37,0	0,2,0	0,24,0	0,22,0	37	2	24	22	1	0
SNV	12	70311197	C	T	MYRFL	MYRFL(domain:Peptidase_S74)	Intragenic	intragenic			c.1602+6487C>T		0/1	0/1	0/1	0/1	30,13,0	23,12,0	14,8,0	17,11,0	43	35	22	28	0	0
SNV	12	102664907	G	A		Intergenic	Intergenic	intergenic					0/1	0/1	0/1	0/1	20,43,0	9,17,0	14,27,0	9,13,0	63	26	41	22	0	0
SNV	12	129017161	G	T	TMEM132C	TMEM132C(topological_domain:Extracellular)	Intragenic	intragenic			c.975-11341G>T		0/1	0/1	0/1	0/1	26,17,0	17,13,0	29,12,0	15,7,0	43	30	41	22	0	0
SNV	14	106193180	C	T		Intergenic	Intergenic	intergenic					0/1	0/1	0/1	0/1	18,4,0	10,13,0	19,15,0	18,14,0	22	23	34	32	0	0
SNV	15	20266830	C	T		Intergenic	Intergenic	intergenic					0/1	0/1	0/1	0/1	17,6,0	16,10,0	15,7,0	14,8,0	23	26	22	22	0	0
SNV	16	78370351	C	G	WWOX	WWOX(interacting_region:Interaction_with_MAPT)	Intragenic	intragenic			c.517-50406C>G		0/1	0/1	0/1	0/1	34,23,0	13,9,0	20,21,0	9,13,0	57	22	41	22	0	0
SNV	16	79049951	C	T	WWOX	WWOX(interacting_region:Interaction_with_MAPT)	Intragenic	intragenic			c.1057-195554C>T		1/1	1/1	1/1	1/1	0,22,0	0,8,0	0,23,0	0,26,0	22	8	23	26	1	0
SNV	17	53331707	G	A		Intergenic	Intergenic	intergenic					0/1	0/1	0/1	0/1	12,43,0	10,17,0	13,33,0	8,14,0	55	27	46	22	0	0
SNV	20	15031251	G	A	MACROD2	MACROD2(Intron Variant)	Intragenic	intragenic			c.419-179335G>A		0/1	0/1	0/1	0/1	22,29,0	20,26,0	19,23,0	11,11,0	51	46	42	22	0	0
SNV	21	17232306	C	A	USP25	USP25(Intron Variant)	Intragenic	intragenic			c.2548-4281C>A		0/1	0/1	0/1	0/1	21,45,0	4,6,0	18,35,0	5,17,0	66	10	53	22	1	0
SNV	X	63787087	A	G		Intergenic	Intergenic	intergenic					1/1	1/1	1/1	0/1	1,44,0	1,21,0	0,40,0	4,18,0	45	22	40	22	0	0
SNV	1	20841527	G	A		Intergenic	Intergenic	intergenic					0/1	0/1	1/1	0/1	10,51,0	5,23,0	0,34,0	7,16,0	61	28	34	23	0	0
SNV	1	23115253	T	G	EPHB2	EPHB2(topological_domain:Extracellular, compositionally_biased_region:Cys-rich)	Intragenic	intragenic			c.811+3684T>G		0/1	0/1	1/1	0/1	10,49,0	3,16,0	0,43,0	7,16,0	59	19	43	23	1	0
SNV	1	248247734	G	C		Intragenic	Intragenic	intragenic					1/1	1/1	1/1	1/1	0,31,0	0,12,0	0,23,0	0,36,0	31	12	23	36	1	0
SNV	2	22232096	G	A		Intragenic	Intragenic	intragenic					0/1	0/1	0/1	0/1	16,11,0	21,8,0	23,9,0	17,6,0	27	29	32	23	0	0
SNV	3	17227472	G	A	TBC1D5	TBC1D5(Intron Variant)	Intragenic	intragenic			c.1819-772C>T		1/1	1/1	1/1	1/1	0,68,0	0,21,0	0,54,0	0,23,0	68	21	54	23	0	0
SNV	3	21151567	C	T		Intergenic	Intergenic	intergenic					1/1	1/1	1/1	1/1	0,49,0	0,11,0	0,23,0	0,27,0	49	11	23	27	1	0
SNV	3	146696615	G	A		Intragenic	Intragenic	intragenic					0/1	0/1	0/1	0/1	9,14,0	6,13,0	11,14,0	13,25,0	23	19	25	38	1	0
SNV	3	188736412	G	T		Intragenic	Intragenic	intragenic					0/1	1/1	0/1	0/1	14,9,0	0,5,0	18,17,0	27,33,0	23	5	35	60	1	0
SNV	4	129699677	G	A		Intergenic	Intergenic	intergenic					0/1	0/1	0/1	0/1	42,16,0	8,11,0	19,11,0	13,10,0	58	19	30	23	1	0
SNV	5	124171608	C	T		Intergenic	Intergenic	intergenic					1/1	1/1	1/1	1/1	0,38,0	0,17,0	0,24,0	0,23,0	38	17	24	23	1	0
SNV	5	144053756	C	T		Intergenic	Intergenic	intergenic					1/1	1/1	1/1	1/1	0,50,0	0,24,0	0,50,0	0,23,0	50	24	50	23	0	0
SNV	5	144423727	G	T		Intergenic	Intergenic	intergenic					1/1	1/1	1/1	1/1	0,45,0	0,12,0	0,37,0	0,23,0	45	12	37	23	1	0
SNV	5	161142330	G	A		Intergenic	Intergenic	intergenic					1/1	1/1	1/1	1/1	0,47,0	1,17,0	0,24,0	0,23,0	47	18	24	23	1	0
SNV	6	22179932	C	T		Intragenic	Intragenic	intragenic					0/1	0/1	0/1	0/1	31,16,0	13,10,0	15,8,0	35,16,0	47	23	23	51	0	0
SNV	6	93036183	G	A		Intergenic	Intergenic	intergenic					0/1	0/1	0/1	0/1	27,21,0	17,13,0	6,17,0	28,22,0	48	30	23	50	0	0
SNV	6	100805017	C	T		Intergenic	Intergenic	intergenic					0/1	0/1	0/1	0/1	14,9,0	6,4,0	10,14,0	32,24,0	23	10	24	56	1	0
SNV	6	139677814	G	A		Intergenic	Intergenic	intergenic					0/1	0/1	0/1	0/1	22,39,0	9,9,0	15,8,0	19,27,0	61	18	23	46	1	0
SNV	6	167850041	C	T		Intergenic	Intergenic	intergenic					0/1	0/1	0/1	0/1	14,37,0	12,15,0	10,13,0	7,16,0	51	27	23	23	0	0
SNV	7	14228111	C	T	DGKB	DGKB(Intron Variant)	Intragenic	intragenic			c.2126-10335G>A		1/1	1/1	1/1	1/1	0,46,0	0,10,0	0,30,0	0,23,0	46	10	30	23	1	0
SNV	7	63124513	G	A		Intergenic	Intergenic	intergenic					0/1	0/1	0/1	0/1	13,13,0	23,6,0	12,11,0	27,11,0	26	29	23	38	0	0
SNV	8	134805450	G	A		Intragenic	Intragenic	intragenic					0/1	0/1	0/1	0/1	22,16,0	12,17,0	9,14,0	14,20,0	38	29	23	34	0	0
SNV	9	76851	C	T		Intragenic	Intragenic	intragenic					1/1	1/1	1/1	1/1	0,36,0	0,14,0	0,23,0	1,38,0	36	14	23	39	1	0
SNV	9	9403337	C	T		Intragenic	Intragenic	intragenic					1/1	1/1	1/1	1/1	0,35,0	0,21,0	0,23,0	0,26,0	35	21	23	26	0	0
SNV	10	33441765	C	T		Intergenic	Intergenic	intergenic					1/1	1/1	1/1	1/1	0,23,0	0,33,0	0,35,0	0,33,0	23	33	35	33	0	0
SNV	10	38516011	C	T		Intergenic	Intergenic	intergenic					1/1	1/1	1/1	1/1	0,50,0	0,14,0	0,33,0	0,23,0	50	14	33	23	1	0
SNV	10	70810275	C	T		Intergenic	Intergenic	intergenic					1/1	1/1	1/1	1/1	0,35,0	0,12,0	0,50,0	0,23,0	35	12	50	23	1	0
SNV	10	98219356	G	T	TLL2	TLL2(maturation_peptide)	Intragenic	intragenic			c.287-13431C>A		1/1	1/1	1/1	1/1	0,26,0	0,17,0	0,23,0	0,25,0	26	17	23	25	1	0
SNV	10	101362164	G	A		Intergenic	Intergenic	intergenic					1/1	1/1	1/1	1/1	0,47,0	0,21,0	0,23,0	0,36,0	47	21	23	36	0	0
SNV	11	10637600	C	A	MRVI1	MRVI1(Intron Variant)	Intragenic	intragenic			c.1448-6202G>T		1/1	1/1	1/1	1/1	0,42,0	0,8,0	0,47,0	0,23,0	42	8	47	23	1	0
SNV	11	110191451	G	A		Intergenic	Intergenic	intergenic					1/1	1/1	1/1	1/1	0,44,0	0,12,0	0,25,0	1,22,0	44	12	25	23	1	0
SNV	12	33396029	G	A		Intergenic	Intergenic	intergenic					1/1	1/1	1/1	1/1	0,23,0	0,15,0	0,31,0	0,46,0	23	15	31	46	1	0
SNV	12	127364326	G	A		Intergenic	Intergenic	intergenic					0/1	0/1	0/1	0/1	33,16,0	17,7,0	13,10,0	16,14,0	49	24	23	30	0	0
SNV	13	95985466	G	A		Intergenic	Intergenic	intergenic					0/1	0/1	0/1	0/1	29,28,0	4,11,0	18,19,0	15,8,0	57	15	37	23	1	0
SNV	15	45915190	T	A	RP11-96O20.4	RP11-96O20.4(Intron Variant)	Intragenic	intragenic			c.-18+35467T>A		1/1	1/1	1/1	1/1	0,56,0	0,14,0	0,61,0	0,23,0	56	14	61	23	1	0
SNV	16	83099297	G	A	CDH13	CDH13(maturation_peptide)	Intragenic	intragenic			c.507+33474G>A		1/1	1/1	1/1	1/1	0,55,0	0,16,0	0,41,0	0,23,0	55	16	41	23	1	0
SNV	18	2843197	C	T	EMILIN2	EMILIN2 (Upstream/Downstream)	Intergenic	upstream gene			c.-160C>T		0/1	0/1	0/1	0/1	13,14,0	6,6,0	14,10,0	9,14,0	27	12	24	23	1	0
SNV	18	21194570	C	T	ANKRD29	ANKRD29(Intron Variant)	Intragenic	intragenic			c.724-2416G>A		0/1	0/1	1/1	0/1	16,36,0	8,16,0	0,23,0	6,32,0	52	24	23	38	0	0
SNV	19	33575808	C	T	GPATCH1	GPATCH1(Intron Variant)	Intragenic	intragenic			c.74-3232C>T		0/1	0/1	0/1	0/1	37,12,0	7,4,0	11,12,0	37,21,0	49	11	23	58	1	0
SNV	20	54206973	G	A		Intergenic	Intergenic	intergenic					0/1	0/1	0/1	0/1	47,54,0	12,17,0	26,29,0	12,11,0	101	29	55	23	0	0
SNV	X	32227753	G	A	DMD	DMD(Intron Variant)	Intragenic	intragenic			c.6438+7280C>T		1/1	1/1	1/1	1/1	0,35,0	0,15,0	0,23,0	0,39,0	35	15	23	39	1	0
SNV	X	118054916	G	A		Intergenic	Intergenic	intergenic					1/1	1/1	1/1	1/1	0,54,0	0,25,0	0,48,0	0,23,0	54	25	48	23	0	0
SNV	X	121565502	T	C		Intergenic	Intergenic	intergenic					1/1	1/1	1/1	1/1	0,56,0	0,24,0	0,33,0	0,23,0	56	24	33	23	0	0
SNV	X	150174681	G	A		Intergenic	Intergenic	intergenic					1/1	1/1	1/1	1/1	0,45,0	0,19,0	0,35,0	0,23,0	45	19	35	23	1	0
SNV	1	22759676	C	T		Intergenic	Intergenic	intergenic					0/1	1/1	1/1	0/1	15,36,0	2,23,0	1,23,0	8,34,0	51	25	24	42	0	0
SNV	2	158228	C	T		Intergenic	Intergenic	intergenic					0/1	0/1	0/1	0/1	20,14,0	15,6,0	16,8,0	20,12,0	34	21	24	32	0	0
SNV	2	27242190	C	T	MAPRE3	MAPRE3(Intron Variant)	Intragenic	intragenic			c.-7-2890C>T		0/1	0/1	0/1	0/1	14,43,0	3,11,0	13,31,0	6,18,0	57	14	44	24	1	0
SNV	3	17883254	C	T		Intragenic	Intragenic	intragenic					1/1	1/1	1/1	1/1	0,56,0	0,27,0	0,44,0	0,24,0	56	27	44	24	0	0
SNV	3	170612798	G	A	EIF5A2	EIF5A2(Intron Variant)	Intragenic	intragenic			c.271-586C>T		0/1	0/1	0/1	0/1	27,30,0	15,16,0	21,18,0	16,8,0	57	31	39	24	0	0
SNV	4	34944328	C	T		Intergenic	Intergenic	intergenic					0/1	0/1	0/1	0/1	17,28,0	10,16,0	13,17,0	13,11,0	45	26	30	24	0	0
SNV	5	97676005	C	T		Intergenic	Intergenic	intergenic					1/1	1/1	1/1	1/1	0,47,0	1,21,0	0,31,0	0,24,0	47	22	31	24	0	0
SNV	5	154781301	G	T		Intergenic	Intergenic	intergenic					1/1	1/1	1/1	1/1	0,43,0	0,22,0	0,29,0	0,24,0	43	22	29	24	0	0
SNV	5	174078367	C	T		Intergenic	Intergenic	intergenic					1/1	1/1	1/1	1/1	0,41,0	0,24,0	0,24,0	0,41,0	41	24	24	41	0	0
SNV	6	40266638	C	T		Intergenic	Intergenic	intergenic					0/1	0/1	0/1	0/1	37,34,0	13,15,0	9,29,0	9,15,0	71	28	38	24	0	0
SNV	6	94463683	C	G		Intergenic	Intergenic	intergenic					0/1	0/1	0/1	0/1	41,19,0	7,4,0	12,12,0	18,11,0	60	11	24	29	1	0
SNV	6	99152276	C	T		Intergenic	Intergenic	intergenic					0/1	1/1	0/1	0/1	30,17,0	0,3,0	14,10,0	36,21,0	47	3	24	57	1	0
SNV	6	104689988	G	A		Intergenic	Intergenic	intergenic					0/1	0/1	0/1	0/1	16,44,0	8,8,0	15,24,0	11,13,0	60	16	39	24	1	0
SNV	6	135140149	G	A		Intergenic	Intergenic	intergenic					0/1	0/1	0/1	0/1	17,32,0	8,16,0	14,10,0	14,19,0	49	24	24	33	0	0
SNV	6	163556304	T	C	PACRG	PACRG(Intron Variant)	Intragenic	intragenic			c.613+45864T>C		0/1	0/1	0/1	0/1	28,58,0	10,16,0	10,14,0	25,42,0	86	26	24	67	0	0
SNV	7	154686369	T	C	DPP6	DPP6 (Upstream/Downstream)	Intergenic	downstream gene			c.*2739T>C		1/1	1/1	1/1	1/1	0,47,0	0,15,0	0,47,0	0,24,0	47	15	47	24	1	0
SNV	8	42847665	C	T	HOOK3	HOOK3(coiled-coil_region)	Intragenic	intragenic			c.1533-5028C>T		0/1	0/1	0/1	0/1	12,22,0	13,7,0	13,12,0	15,9,0	34	20	25	24	0	0
SNV	9	66309106	T	G		Intergenic	Intergenic	intergenic					0/1	0/1	0/1	0/1	28,6,0	17,4,0	19,5,0	40,12,0	34	21	24	52	0	0
SNV	10	133911734	C	G		Intergenic	Intergenic	intergenic					0/1	0/1	0/1	0/1	20,28,0	16,12,0	12,12,0	17,22,0	48	28	24	39	0	0
SNV	12	92516368	G	T	C12orf79	C12orf79(Intron Variant)	Intragenic	intragenic			c.-127+20015C>A		0/1	0/1	0/1	0/1	5,26,0	1,2,0	3,26,0	5,19,0	31	3	29	24	1	0
SNV	13	21664783	G	A		Intergenic	Intergenic	intergenic					0/1	0/1	0/1	0/1	33,27,0	11,12,0	17,21,0	8,16,0	60	23	38	24	0	0
SNV	13	25031885	G	A	PARP4	PARP4(Intron Variant)	Intragenic	intragenic			c.2425-1269C>T		0/1	0/1	0/1	0/1	30,18,0	9,12,0	15,11,0	14,10,0	48	21	26	24	0	0
SNV	13	25031886	G	A	PARP4	PARP4(Intron Variant)	Intragenic	intragenic			c.2425-1270C>T		0/1	0/1	0/1	0/1	30,18,0	9,11,0	15,11,0	14,10,0	48	20	26	24	0	0
SNV	14	19726259	C	A		Intergenic	Intergenic	intergenic					0/1	0/1	0/1	0/1	9,15,0	2,5,0	16,9,0	27,26,0	24	7	25	53	1	0
SNV	14	20172173	T	C		Intergenic	Intergenic	intergenic					0/1	1/1	0/1	1/1	4,20,0	0,19,0	8,19,0	2,27,0	24	19	27	29	1	0
SNV	14	21627724	G	A	OR5AU1	OR5AU1 (Upstream/Downstream)	Intergenic	upstream gene			c.-39C>T		1/1	1/1	1/1	1/1	1,23,0	0,19,0	0,26,0	0,52,0	24	19	26	52	1	0
SNV	14	63002831	G	A		Intergenic	Intergenic	intergenic					1/1	1/1	1/1	1/1	0,26,0	0,3,0	0,24,0	1,38,0	26	3	24	39	1	0
SNV	14	106193196	A	G		Intergenic	Intergenic	intergenic					0/1	0/1	0/1	0/1	19,5,0	12,4,0	23,14,0	18,20,0	24	16	37	38	1	0
SNV	15	27655998	G	A	GABRG3	GABRG3(topological_domain:Extracellular)	Intragenic	intragenic			c.575-69798G>A		1/1	1/1	1/1	1/1	0,24,0	1,19,0	0,45,0	0,32,0	24	20	45	32	0	0
SNV	16	62164841	C	T		Intergenic	Intergenic	intergenic					1/1	1/1	1/1	1/1	0,43,0	0,22,0	0,27,0	0,24,0	43	22	27	24	0	0
SNV	17	2916967	C	T	RAP1GAP2	RAP1GAP2(Intron Variant)	Intragenic	intragenic			c.1495-4388C>T		0/1	0/1	0/1	0/1	37,17,0	21,11,0	24,12,0	16,8,0	54	32	36	24	0	0
SNV	19	5779721	G	A	CATSPERD	CATSPERD (Upstream/Downstream)	Intergenic	downstream gene			c.*2458G>A		0/1	1/1	0/1	0/1	25,34,0	2,15,0	13,41,0	11,13,0	59	17	54	24	1	0
SNV	X	5311469	G	A		Intergenic	Intergenic	intergenic					1/1	1/1	1/1	1/1	0,36,0	0,17,0	0,37,0	0,24,0	36	17	37	24	1	0
SNV	X	91700274	G	A	PCDH11X	PCDH11X(topological_domain:Cytoplasmic)	Intragenic	intragenic			c.3344-23024G>A		1/1	1/1	1/1	1/1	0,38,0	1,31,0	0,28,0	0,24,0	38	32	28	24	0	0
SNV	X	97764050	G	A		Intergenic	Intergenic	intergenic					1/1	1/1	1/1	1/1	0,55,0	0,24,0	0,31,0	0,24,0	55	24	31	24	0	0
SNV	1	36878308	C	T		Intergenic	Intergenic	intergenic					0/1	1/1	1/1	0/1	16,45,0	1,11,0	0,43,0	5,20,0	61	12	43	25	1	0
SNV	1	109825879	G	A		Intergenic	Intergenic	TF binding site					1/1	1/1	1/1	1/1	0,53,0	0,17,0	1,52,0	0,25,0	53	17	53	25	1	0
SNV	1	177239227	T	G	BRINP2	BRINP2(domain:MACPF)	Intragenic	intragenic			c.670-3397T>G		1/1	1/1	1/1	1/1	0,38,0	0,6,0	0,25,0	0,28,0	38	6	25	28	1	0
SNV	2	1530404	C	T	TPO	TPO(topological_domain:Cytoplasmic)	Intragenic	intragenic			c.2618+9650C>T		0/1	0/1	0/1	0/1	39,17,0	18,8,0	31,20,0	17,8,0	56	26	51	25	0	0
SNV	2	99559082	C	T		Intergenic	Intergenic	intergenic					0/1	0/1	0/1	0/1	19,26,0	5,18,0	11,20,0	6,19,0	45	23	31	25	0	0
SNV	2	178960933	C	T		Intragenic	Intragenic	intragenic					0/1	0/1	0/1	0/1	22,31,0	10,6,0	10,15,0	16,9,0	53	16	25	25	1	0
SNV	2	216652918	G	A		Intragenic	Intragenic	intragenic					0/1	0/1	0/1	0/1	60,17,0	29,16,0	41,23,0	11,14,0	77	45	64	25	0	0
SNV	3	162723241	G	A		Intergenic	Intergenic	intergenic					1/1	1/1	1/1	1/1	1,24,0	0,9,0	0,31,0	1,49,0	25	9	31	50	1	0
SNV	4	24309852	T	C		Intergenic	Intergenic	intergenic					0/1	0/1	0/1	0/1	28,23,0	11,14,0	13,12,0	22,11,0	51	25	25	33	0	0
SNV	4	29491698	G	A		Intergenic	Intergenic	intergenic					0/1	0/1	0/1	0/1	24,31,0	11,5,0	14,22,0	15,10,0	55	16	36	25	1	0
SNV	4	117661094	C	T		Intergenic	Intergenic	intergenic					0/1	0/1	0/1	0/1	22,25,0	27,25,0	14,11,0	15,12,0	47	52	25	27	0	0
SNV	4	136617423	G	A		Intergenic	Intergenic	intergenic					0/1	0/1	0/1	0/1	27,23,0	11,9,0	10,15,0	18,16,0	50	20	25	34	0	0
SNV	5	18034307	G	A		Intergenic	Intergenic	intergenic					1/1	1/1	1/1	1/1	0,53,0	0,8,0	0,25,0	1,56,0	53	8	25	57	1	0
SNV	5	28913437	A	T		Intergenic	Intergenic	intergenic					1/1	1/1	1/1	1/1	0,25,0	0,11,0	0,30,0	0,32,0	25	11	30	32	1	0
SNV	5	134244390	C	T	PCBD2	PCBD2(Intron Variant)	Intragenic	intragenic			c.85-1635C>T		1/1	1/1	1/1	1/1	0,60,0	0,24,0	0,49,0	0,25,0	60	24	49	25	0	0
SNV	5	172235647	C	T		Intergenic	Intergenic	intergenic					1/1	1/1	1/1	1/1	0,48,0	0,18,0	0,30,0	0,25,0	48	18	30	25	1	0
SNV	6	100264096	G	A		Intergenic	Intergenic	intergenic					0/1	0/1	0/1	0/1	35,29,0	9,5,0	18,24,0	16,9,0	64	14	42	25	1	0
SNV	7	146790312	G	A	CNTNAP2	CNTNAP2(topological_domain:Extracellular)	Intragenic	intragenic			c.551-14927G>A		0/1	0/1	0/1	0/1	35,33,0	19,13,0	21,11,0	14,11,0	68	32	32	25	0	0
SNV	8	40373923	C	T		Intergenic	Intergenic	intergenic					0/1	0/1	0/1	0/1	25,20,0	13,11,0	23,13,0	16,9,0	45	24	36	25	0	0
SNV	9	15159632	G	A	TTC39B	TTC39B (Upstream/Downstream)	Intergenic	downstream gene			c.*2086C>T		1/1	1/1	1/1	1/1	0,67,0	0,26,0	0,30,0	0,25,0	67	26	30	25	0	0
SNV	9	43092923	C	T	ANKRD20A3	ANKRD20A3(Intron Variant)	Intragenic	intragenic			c.1497+574G>A		0/1	0/1	0/1	0/1	29,28,0	11,4,0	11,14,0	12,22,0	57	15	25	34	1	0
SNV	10	20216509	T	C	PLXDC2	PLXDC2(topological_domain:Extracellular)	Intragenic	intragenic			c.113-74195T>C		0/1	0/1	1/1	0/1	10,32,0	5,23,0	0,25,0	5,33,0	42	28	25	38	0	0
SNV	10	56295397	G	A	PCDH15	PCDH15(Intron Variant)	Intragenic	intragenic			c.92-7760C>T		1/1	1/1	1/1	1/1	0,34,0	0,9,0	0,25,0	0,27,0	34	9	25	27	1	0
SNV	10	105059300	C	T	PCGF6	PCGF6 (Upstream/Downstream)	Intergenic	downstream gene			c.*1121G>A		1/1	1/1	1/1	1/1	0,55,0	0,22,0	0,39,0	0,25,0	55	22	39	25	0	0
SNV	10	105059301	C	T	PCGF6	PCGF6 (Upstream/Downstream)	Intergenic	downstream gene			c.*1121G>A		1/1	1/1	1/1	1/1	0,57,0	0,23,0	0,39,0	0,25,0	57	23	39	25	0	0
SNV	11	31337096	G	A	DCDC1	DCDC1(Intron Variant)	Intragenic	intragenic			c.165-7641C>T		1/1	1/1	1/1	1/1	0,66,0	0,38,0	0,36,0	0,25,0	66	38	36	25	0	0
SNV	12	32950348	C	T	PKP2	PKP2(repeat:ARM_7)	Intragenic	intragenic			c.2300-1116G>A		0/1	0/1	0/1	0/1	27,19,0	7,9,0	19,14,0	13,12,0	46	16	33	25	1	0
SNV	15	44542015	C	T		Intergenic	Intergenic	intergenic					1/1	1/1	1/1	1/1	0,55,0	0,21,0	0,25,0	0,63,0	55	21	25	63	0	0
SNV	15	78274853	C	T		Intragenic	Intragenic	intragenic					1/1	1/1	1/1	1/1	0,41,0	0,9,0	0,25,0	0,36,0	41	9	25	36	1	0
SNV	16	6079767	C	T	RBFOX1	RBFOX1(Intron Variant)	Intragenic	intragenic			c.3+9865C>T		0/1	0/1	0/1	0/1	28,29,0	9,11,0	25,21,0	17,8,0	57	20	46	25	0	0
SNV	16	60296044	G	A		Intergenic	Intergenic	intergenic					1/1	1/1	1/1	1/1	0,49,0	0,5,0	1,24,0	0,25,0	49	5	25	25	1	0
SNV	16	75241967	G	T	CTRB2	CTRB2 (Upstream/Downstream)	Intergenic	upstream gene			c.-45C>A		1/1	1/1	1/1	1/1	0,52,0	1,13,0	1,49,0	0,25,0	52	14	50	25	1	0
SNV	17	55124337	A	G		Intergenic	Intergenic	intergenic					0/1	0/1	0/1	0/1	24,13,0	18,8,0	22,4,0	16,9,0	37	26	26	25	0	0
SNV	X	74474584	G	A		Intergenic	Intergenic	intergenic					1/1	1/1	1/1	1/1	0,34,0	0,23,0	0,25,0	0,28,0	34	23	25	28	0	0
SNV	X	79082354	G	T		Intergenic	Intergenic	intergenic					1/1	1/1	1/1	1/1	1,37,0	0,13,0	0,28,0	0,25,0	38	13	28	25	1	0
SNV	X	83928647	C	A		Intergenic	Intergenic	intergenic					1/1	1/1	1/1	1/1	0,53,0	0,9,0	0,36,0	0,25,0	53	9	36	25	1	0
SNV	X	117856663	G	A	IL13RA1	IL13RA1 (Upstream/Downstream)	Intergenic	upstream gene			c.-68G>A		1/1	1/1	1/1	1/1	0,49,0	0,20,0	0,43,0	0,25,0	49	20	43	25	0	0
SNV	X	127437249	C	T		Intergenic	Intergenic	intergenic					1/1	1/1	1/1	1/1	0,47,0	0,14,0	0,32,0	0,25,0	47	14	32	25	1	0
SNV	X	138619960	C	T	F9	F9(domain:EGF-like_1)	Intragenic	intragenic			c.277+415C>T		1/1	1/1	1/1	1/1	0,36,0	1,24,0	0,25,0	0,62,0	36	25	25	62	0	0
SNV	1	2818983	C	T		Intergenic	Intergenic	intergenic					0/1	0/1	1/1	0/1	10,46,0	3,15,0	0,26,0	3,24,0	56	18	26	27	1	0
SNV	1	7517546	C	T	CAMTA1	CAMTA1(DNA-binding_region:CG-1)	Intragenic	intragenic			c.439-10344C>T		0/1	0/1	1/1	0/1	7,40,0	3,18,0	0,26,0	12,26,0	47	21	26	38	0	0
SNV	1	19357171	G	A		Intergenic	Intergenic	intergenic					0/1	1/1	1/1	0/1	6,30,0	1,20,0	0,26,0	2,26,0	36	21	26	28	0	0
SNV	1	57673387	G	A	DAB1	DAB1(Intron Variant)	Intragenic	intragenic			c.68-62285C>T		0/1	0/1	1/1	0/1	14,38,0	3,10,0	0,39,0	4,22,0	52	13	39	26	1	0
SNV	1	100646297	C	T	LRRC39	LRRC39 (Upstream/Downstream)	Intergenic	upstream gene			c.-200G>A		1/1	1/1	1/1	1/1	1,31,0	0,13,0	0,37,0	0,26,0	32	13	37	26	1	0
SNV	1	101207551	G	A	VCAM1	VCAM1 (Upstream/Downstream)	Intergenic	downstream gene			c.*2321G>A		1/1	1/1	1/1	1/1	0,48,0	0,19,0	0,26,0	0,30,0	48	19	26	30	1	0
SNV	2	27023037	G	T		Intragenic	Intragenic	intragenic					0/1	0/1	0/1	0/1	24,42,0	6,25,0	17,36,0	9,17,0	66	31	53	26	0	0
SNV	2	243085656	G	A		Intragenic	Intragenic	intragenic					0/1	0/1	0/1	0/1	30,5,0	22,11,0	19,7,0	21,11,0	35	33	26	32	0	0
SNV	3	148220955	C	T		Intergenic	Intergenic	intergenic					0/1	0/1	0/1	0/1	21,13,0	24,12,0	15,14,0	15,11,0	34	36	29	26	0	0
SNV	5	12491119	C	T		Intergenic	Intergenic	intergenic					1/1	1/1	1/1	1/1	0,46,0	0,11,0	0,26,0	0,43,0	46	11	26	43	1	0
SNV	5	28845073	G	A		Intergenic	Intergenic	intergenic					1/1	1/1	1/1	1/1	0,26,0	0,16,0	0,26,0	0,27,0	26	16	26	27	1	0
SNV	5	28957469	G	T		Intergenic	Intergenic	intergenic					1/1	1/1	1/1	1/1	0,26,0	0,22,0	0,30,0	0,34,0	26	22	30	34	0	0
SNV	5	156523064	C	T	HAVCR2	HAVCR2(topological_domain:Extracellular)	Intragenic	intragenic			c.523-594G>A		1/1	1/1	1/1	1/1	0,48,0	0,19,0	0,36,0	0,26,0	48	19	36	26	1	0
SNV	5	156523065	C	T	HAVCR2	HAVCR2(topological_domain:Extracellular)	Intragenic	intragenic			c.523-595G>A		1/1	1/1	1/1	1/1	0,48,0	0,19,0	0,36,0	0,26,0	48	19	36	26	1	0
SNV	5	167719280	G	A	WWC1	WWC1(Splicing Altered)	Intragenic	splice region			c.119+4G>A		1/1	1/1	1/1	1/1	0,64,0	0,6,0	0,47,0	0,26,0	64	6	47	26	1	0
SNV	6	73282482	G	A		Intergenic	Intergenic	intergenic					0/1	1/1	0/1	0/1	7,28,0	0,6,0	7,19,0	14,40,0	35	6	26	54	1	0
SNV	6	85134685	A	T		Intragenic	Intragenic	intragenic					0/1	0/1	0/1	0/1	28,41,0	16,11,0	12,14,0	12,25,0	69	27	26	37	0	0
SNV	6	90588699	G	T		Intergenic	Intergenic	intergenic					0/1	0/1	0/1	0/1	29,20,0	19,6,0	12,14,0	29,10,0	49	25	26	39	0	0
SNV	6	96071830	C	T		Intergenic	Intergenic	intergenic					0/1	0/1	0/1	0/1	20,31,0	6,13,0	3,25,0	7,19,0	51	19	28	26	1	0
SNV	6	104109395	G	A		Intergenic	Intergenic	intergenic					0/1	0/1	0/1	0/1	47,26,0	16,11,0	14,12,0	32,6,0	73	27	26	38	0	0
SNV	6	134359419	C	T	SLC2A12	SLC2A12(topological_domain:Cytoplasmic)	Intragenic	intragenic			c.104-8560G>A		0/1	0/1	0/1	0/1	51,27,0	32,22,0	18,8,0	48,19,0	78	54	26	67	0	0
SNV	6	169037638	C	T	SMOC2	SMOC2(Intron Variant)	Intragenic	intragenic			c.941-13723C>T		0/1	0/1	0/1	0/1	19,20,0	3,5,0	16,10,0	10,16,0	39	8	26	26	1	0
SNV	8	39293820	G	A		Intergenic	Intergenic	intergenic					1/1	1/1	1/1	1/1	0,53,0	0,11,0	0,26,0	0,30,0	53	11	26	30	1	0
SNV	8	64954711	G	A		Intragenic	Intragenic	intragenic					0/1	0/1	0/1	0/1	52,26,0	14,8,0	34,13,0	15,11,0	78	22	47	26	0	0
SNV	8	126702738	C	T		Intergenic	Intergenic	intergenic					0/1	0/1	0/1	0/1	35,11,0	6,11,0	16,10,0	34,8,0	46	17	26	42	1	0
SNV	8	139058395	G	A		Intragenic	Intragenic	intragenic					0/1	0/1	0/1	0/1	9,19,0	8,8,0	9,17,0	29,40,0	28	16	26	69	1	0
SNV	9	10432239	G	A		Intragenic	Intragenic	intragenic					0/1	0/1	0/1	0/1	18,20,0	7,7,0	14,12,0	20,17,0	38	14	26	37	1	0
SNV	9	34142483	C	T		Intergenic	Intergenic	intergenic					0/1	0/1	0/1	0/1	32,28,0	20,13,0	24,18,0	17,9,0	60	33	42	26	0	0
SNV	11	122437994	G	A		Intergenic	Intergenic	intergenic					1/1	1/1	1/1	1/1	0,81,0	1,24,0	0,43,0	0,26,0	81	25	43	26	0	0
SNV	12	12861021	C	T		Intergenic	Intergenic	intergenic					0/1	0/1	0/1	0/1	46,17,0	23,9,0	34,13,0	16,10,0	63	32	47	26	0	0
SmallInsertion	12	55981639	G	GT		Intergenic	Intergenic	intergenic			n.null_nullinsT		0/1	0/1	0/1	0/1	50,15,0	11,7,0	36,10,0	17,9,0	65	18	46	26	1	0
SNV	12	101369352	G	T	ANO4	ANO4(topological_domain:Extracellular)	Intragenic	intragenic			c.602+685G>T		0/1	0/1	0/1	0/1	24,36,0	4,16,0	12,36,0	5,21,0	60	20	48	26	0	0
SNV	13	83333999	G	T		Intergenic	Intergenic	intergenic					0/1	0/1	0/1	0/1	33,22,0	3,4,0	11,15,0	19,19,0	55	7	26	38	1	0
SNV	14	19763464	C	G		Intergenic	Intergenic	intergenic					0/1	0/1	0/1	0/1	24,6,0	14,3,0	20,6,0	25,9,0	30	17	26	34	1	0
SNV	14	72320533	T	C		Intragenic	Intragenic	intragenic					1/1	1/1	1/1	1/1	3,64,0	2,21,0	0,67,0	2,24,0	67	23	67	26	0	0
SNV	15	99115511	C	T		Intergenic	Intergenic	intergenic					0/1	0/1	0/1	0/1	42,48,0	20,15,0	32,35,0	14,12,0	90	35	67	26	0	0
SNV	16	61936555	C	T	CDH8	CDH8(topological_domain:Extracellular, domain:Cadherin_1)	Intragenic	intragenic			c.253-1178G>A		1/1	1/1	1/1	1/1	0,48,0	0,28,0	0,66,0	0,26,0	48	28	66	26	0	0
SNV	16	78337585	G	C	WWOX	WWOX(interacting_region:Interaction_with_MAPT)	Intragenic	intragenic			c.517-83172G>C		1/1	1/1	1/1	1/1	0,36,0	0,23,0	0,26,0	0,43,0	36	23	26	43	0	0
SNV	19	54290536	T	C		Intergenic	Intergenic	intergenic					0/1	0/1	0/1	0/1	35,48,0	6,18,0	19,29,0	6,20,0	83	24	48	26	0	0
SNV	21	38650136	G	A		Intergenic	Intergenic	intergenic					0/1	0/1	0/1	0/1	27,43,0	8,26,0	23,45,0	7,19,0	70	34	68	26	0	0
SNV	X	39375893	G	A		Intergenic	Intergenic	intergenic					1/1	1/1	1/1	1/1	0,54,0	0,10,0	0,26,0	0,40,0	54	10	26	40	1	0
SNV	X	63787097	A	T		Intergenic	Intergenic	intergenic					0/1	0/1	1/1	0/1	9,37,0	3,19,0	6,38,0	11,15,0	46	22	44	26	0	0
SNV	X	121731460	G	T		Intergenic	Intergenic	intergenic					0/1	0/1	0/1	0/1	27,27,0	10,10,0	26,20,0	9,17,0	54	20	46	26	0	0
SNV	X	137237440	G	A		Intergenic	Intergenic	intergenic					1/1	1/1	1/1	1/1	0,47,0	0,10,0	0,26,0	0,36,0	47	10	26	36	1	0
SNV	X	151286683	C	T		Intragenic	Intragenic	intragenic					1/1	1/1	1/1	1/1	0,59,0	0,12,0	0,34,0	0,26,0	59	12	34	26	1	0
SNV	1	31353201	G	A	SDC3	SDC3(topological_domain:Extracellular)	Intragenic	intragenic			c.139-1614C>T		0/1	0/1	1/1	1/1	6,21,0	2,9,0	0,35,0	4,46,0	27	11	35	50	1	0
SNV	2	41504333	G	A		Intergenic	Intergenic	intergenic					0/1	0/1	0/1	0/1	32,24,0	22,11,0	20,7,0	21,9,0	56	33	27	30	0	0
SNV	2	197100443	G	A	HECW2	HECW2(domain:HECT)	Intragenic	intragenic			c.3764+4730C>T		0/1	0/1	0/1	0/1	20,40,0	9,22,0	10,17,0	8,20,0	60	31	27	28	0	0
SNV	3	2811070	A	G	CNTN4	CNTN4(Intron Variant)	Intragenic	intragenic			c.358+23689A>G		1/1	1/1	1/1	1/1	0,50,0	0,20,0	0,46,0	1,26,0	50	20	46	27	0	0
SNV	3	96766335	C	G	EPHA6	EPHA6(Intron Variant)	Intragenic	intragenic			c.1114+59498C>G		0/1	0/1	0/1	0/1	31,25,0	13,14,0	17,10,0	15,19,0	56	27	27	34	0	0
SNV	3	171962445	C	T	FNDC3B	FNDC3B(Intron Variant)	Intragenic	intragenic			c.265-2878C>T		0/1	0/1	0/1	0/1	28,43,0	18,20,0	11,16,0	18,11,0	71	38	27	29	0	0
SNV	3	196134946	G	A	UBXN7	UBXN7(Intron Variant)	Intragenic	intragenic			c.74-682C>T		0/1	0/1	0/1	0/1	30,31,0	16,20,0	16,11,0	24,21,0	61	36	27	45	0	0
SNV	4	8559438	G	A		Intergenic	Intergenic	intergenic					0/1	0/1	0/1	0/1	23,28,0	5,5,0	30,18,0	18,9,0	51	10	48	27	1	0
SNV	4	8559439	G	A		Intergenic	Intergenic	intergenic					0/1	0/1	0/1	0/1	22,27,0	5,5,0	30,18,0	18,9,0	49	10	48	27	1	0
SNV	4	39469924	A	T	LIAS	LIAS(Intron Variant)	Intragenic	intragenic			c.737+658A>T		0/1	0/1	0/1	0/1	18,9,0	8,10,0	22,17,0	11,16,0	27	18	39	27	1	0
SNV	4	61004693	G	A		Intergenic	Intergenic	intergenic					0/1	0/1	0/1	0/1	32,46,0	15,11,0	15,31,0	13,14,0	78	26	46	27	0	0
SNV	4	165632083	G	A		Intergenic	Intergenic	intergenic					0/1	0/1	0/1	0/1	33,37,0	12,16,0	23,23,0	18,9,0	70	28	46	27	0	0
SNV	4	187891588	G	A		Intergenic	Intergenic	intergenic					1/1	1/1	1/1	1/1	0,27,0	0,9,0	1,28,0	2,32,0	27	9	29	34	1	0
SNV	5	22808957	C	T	CDH12	CDH12(Intron Variant)	Intragenic	intragenic			c.-523+44210G>A		1/1	1/1	1/1	1/1	0,27,0	0,22,0	0,28,0	0,27,0	27	22	28	27	0	0
SNV	5	29376020	G	A		Intergenic	Intergenic	intergenic					1/1	1/1	1/1	1/1	0,60,0	0,12,0	0,41,0	0,27,0	60	12	41	27	1	0
SNV	5	30176895	C	T		Intergenic	Intergenic	intergenic					1/1	1/1	1/1	1/1	0,52,0	0,22,0	0,27,0	0,29,0	52	22	27	29	0	0
SNV	7	40554297	G	A	SUGCT	SUGCT(Intron Variant)	Intragenic	intragenic			c.1110+18312G>A		0/1	0/1	0/1	0/1	33,30,0	12,11,0	14,13,0	11,22,0	63	23	27	33	0	0
SNV	7	153007877	A	G		Intergenic	Intergenic	intergenic					1/1	1/1	1/1	1/1	0,27,0	0,6,0	0,41,0	0,52,0	27	6	41	52	1	0
SNV	7	154698132	C	T		Intergenic	Intergenic	intergenic					1/1	1/1	1/1	1/1	0,60,0	0,10,0	0,45,0	0,27,0	60	10	45	27	1	0
SNV	7	157734573	C	T	PTPRN2	PTPRN2(helix)	Intragenic	intragenic			c.1793-43144G>A		1/1	1/1	1/1	1/1	0,58,0	0,20,0	0,42,0	0,27,0	58	20	42	27	0	0
SNV	8	139318678	G	A	FAM135B	FAM135B(Intron Variant)	Intragenic	intragenic			c.157+4406C>T		0/1	0/1	0/1	0/1	29,55,0	17,18,0	24,46,0	9,18,0	84	35	70	27	0	0
SNV	9	26301038	T	G		Intergenic	Intergenic	intergenic					1/1	1/1	1/1	1/1	0,27,0	0,30,0	0,33,0	0,61,0	27	30	33	61	0	0
SNV	9	42879752	T	G		Intergenic	Intergenic	intergenic					0/1	0/1	0/1	0/1	30,16,0	11,13,0	17,10,0	19,18,0	46	24	27	37	0	0
SNV	10	2185960	G	T		Intergenic	Intergenic	intergenic					1/1	1/1	1/1	1/1	0,48,0	0,20,0	0,36,0	0,27,0	48	20	36	27	0	0
SNV	10	87061341	G	A		Intergenic	Intergenic	intergenic					1/1	1/1	1/1	1/1	0,51,0	0,29,0	0,37,0	0,27,0	51	29	37	27	0	0
SNV	10	103831011	G	A	HPS6	HPS6 (Upstream/Downstream)	Intergenic	downstream gene			c.*2413G>A		1/1	1/1	1/1	1/1	0,50,0	0,14,0	0,45,0	0,27,0	50	14	45	27	1	0
SNV	12	32820786	G	A		Intergenic	Intergenic	intergenic					0/1	0/1	0/1	0/1	24,46,0	14,17,0	14,35,0	6,21,0	70	31	49	27	0	0
SNV	13	53110629	C	T		Intragenic	Intragenic	intragenic					1/1	1/1	1/1	1/1	0,57,0	0,20,0	0,31,0	0,27,0	57	20	31	27	0	0
SNV	13	53110630	C	T		Intragenic	Intragenic	intragenic					1/1	1/1	1/1	1/1	0,57,0	0,19,0	0,31,0	0,27,0	57	19	31	27	1	0
SNV	14	19959847	C	A		Intragenic	Intragenic	intragenic					0/1	1/1	0/1	0/1	9,42,0	0,4,0	6,26,0	5,22,0	51	4	32	27	1	0
SNV	14	20097899	G	A		Intragenic	Intragenic	intragenic					0/1	0/1	0/1	0/1	27,11,0	7,2,0	12,15,0	26,14,0	38	9	27	40	1	0
SNV	14	36840146	G	A		Intergenic	Intergenic	intergenic					1/1	1/1	1/1	1/1	0,45,0	0,33,0	0,27,0	0,38,0	45	33	27	38	0	0
SNV	14	92941259	C	T	SLC24A4	SLC24A4(topological_domain:Extracellular)	Intragenic	intragenic			c.1256-7765C>T		1/1	1/1	1/1	1/1	0,46,0	0,14,0	0,67,0	0,27,0	46	14	67	27	1	0
SNV	14	92941261	C	T	SLC24A4	SLC24A4(topological_domain:Extracellular)	Intragenic	intragenic			c.1256-7763C>T		1/1	1/1	1/1	1/1	0,46,0	0,15,0	0,67,0	0,27,0	46	15	67	27	1	0
SmallDeletion	15	69170534	ATACAGAAGGAAGAGAACTTTC	A		Intragenic	Intragenic	intragenic			n.null_nulldelAGAAGGAAGAGAACTTTCTAC		1/1	0/1	1/1	1/1	0,45,0	2,16,0	0,27,0	0,48,0	45	18	27	48	1	0
SNV	16	18172972	G	T		Intragenic	Intragenic	intragenic					1/1	1/1	1/1	1/1	0,38,0	0,22,0	0,27,0	0,41,0	38	22	27	41	0	0
SNV	16	63001963	G	A		Intergenic	Intergenic	intergenic					1/1	1/1	1/1	1/1	0,46,0	0,40,0	0,35,0	0,27,0	46	40	35	27	0	0
SNV	16	74204767	C	T		Intragenic	Intragenic	intragenic					1/1	1/1	1/1	1/1	0,42,0	0,17,0	0,35,0	0,27,0	42	17	35	27	1	0
SNV	16	88779786	C	T	CTU2	CTU2(C339C)	Synonymous	synonymous		1	c.1017C>T p.Cys339Cys		1/1	1/1	1/1	1/1	0,40,0	0,15,0	0,47,0	0,27,0	40	15	47	27	1	0
SNV	17	18418594	G	A		Intragenic	Intragenic	intragenic					0/1	0/1	0/1	0/1	6,31,0	11,13,0	9,18,0	8,33,0	37	24	27	41	0	0
SNV	17	60970824	C	T		Intergenic	Intergenic	intergenic					0/1	0/1	0/1	0/1	34,15,0	22,6,0	27,11,0	18,9,0	49	28	38	27	0	0
SNV	18	7156384	G	A		Intergenic	Intergenic	intergenic					1/1	1/1	1/1	1/1	1,42,0	0,24,0	1,43,0	0,27,0	43	24	44	27	0	0
SNV	18	8048401	C	G	PTPRM	PTPRM(Intron Variant)	Intragenic	intragenic			c.1133-21283C>G		1/1	1/1	1/1	1/1	0,28,0	0,13,0	0,27,0	0,41,0	28	13	27	41	1	0
SNV	18	8704813	G	A	SOGA2	SOGA2 (Upstream/Downstream)	Intergenic	upstream gene			c.-1G>A		1/1	1/1	1/1	1/1	0,66,0	0,10,0	0,34,0	0,27,0	66	10	34	27	1	0
SNV	18	20782968	T	C	CABLES1	CABLES1(interacting_region:Interacts_with_CDK3)	Intragenic	intragenic			c.1010+8464T>C		0/1	0/1	1/1	0/1	11,55,0	4,13,0	0,32,0	4,23,0	66	17	32	27	1	0
SNV	18	29319048	C	T		Intergenic	Intergenic	intergenic					0/1	1/1	1/1	0/1	12,39,0	1,18,0	0,27,0	14,50,0	51	19	27	64	1	0
SNV	19	34173020	C	A	CHST8	CHST8 (Upstream/Downstream)	Intergenic	upstream gene			c.-759C>A		0/1	0/1	0/1	0/1	11,51,0	4,17,0	11,24,0	10,17,0	62	21	35	27	0	0
SNV	20	14262546	A	C	MACROD2	MACROD2(Intron Variant)	Intragenic	intragenic			c.271+196172A>C		0/1	0/1	0/1	0/1	42,38,0	13,17,0	15,12,0	16,12,0	80	30	27	28	0	0
SNV	20	24598627	G	T	SYNDIG1	SYNDIG1(Intron Variant)	Intragenic	intragenic			c.618+32998G>T		0/1	0/1	0/1	0/1	47,30,0	5,6,0	46,33,0	15,12,0	77	11	79	27	1	0
SNV	X	997940	G	A		Intergenic	Intergenic	intergenic					1/1	1/1	1/1	1/1	0,38,0	0,3,0	0,44,0	0,27,0	38	3	44	27	1	0
SNV	X	997941	G	A		Intergenic	Intergenic	intergenic					1/1	1/1	1/1	1/1	0,38,0	0,3,0	0,44,0	0,27,0	38	3	44	27	1	0
SNV	X	48186423	C	T		Intergenic	Intergenic	intergenic					1/1	1/1	1/1	1/1	0,46,0	0,18,0	0,34,0	0,27,0	46	18	34	27	1	0
SNV	X	53833292	G	T		Intergenic	Intergenic	intergenic					1/1	1/1	1/1	1/1	0,36,0	1,20,0	0,44,0	0,27,0	36	21	44	27	0	0
SNV	X	57750295	C	T		Intergenic	Intergenic	intergenic					1/1	1/1	1/1	1/1	0,43,0	0,5,0	0,41,0	2,25,0	43	5	41	27	1	0
SNV	X	131269127	C	T		Intergenic	Intergenic	intergenic					1/1	1/1	1/1	1/1	0,40,0	0,7,0	0,27,0	0,56,0	40	7	27	56	1	0
SNV	X	135191860	C	T		Intergenic	Intergenic	intergenic					1/1	1/1	1/1	1/1	0,49,0	0,21,0	0,27,0	0,30,0	49	21	27	30	0	0
SNV	X	135216129	C	T		Intergenic	Intergenic	intergenic					0/1	0/1	0/1	0/1	28,26,0	8,3,0	15,27,0	16,11,0	54	11	42	27	1	0
SNV	1	83766200	G	A		Intergenic	Intergenic	intergenic					0/1	0/1	1/1	0/1	14,32,0	9,9,0	0,28,0	16,40,0	46	18	28	56	1	0
SNV	1	86339035	G	A	COL24A1	COL24A1(domain:Collagen-like_9)	Intragenic	intragenic			c.3138+1297C>T		0/1	0/1	1/1	0/1	10,35,0	7,14,0	0,28,0	11,38,0	45	21	28	49	0	0
SNV	1	101398620	C	T	SLC30A7	SLC30A7(transmembrane_region:Transmembrane_region)	Intragenic	intragenic			c.842+11223C>T		1/1	1/1	1/1	1/1	0,42,0	0,18,0	0,47,0	0,28,0	42	18	47	28	1	0
SNV	2	31044381	C	A		Intergenic	Intergenic	intergenic					0/1	0/1	0/1	0/1	36,10,0	10,8,0	23,5,0	25,10,0	46	18	28	35	1	0
SNV	2	85051709	C	T	TRABD2A	TRABD2A(topological_domain:Extracellular)	Intragenic	intragenic			c.1083-381G>A		0/1	0/1	0/1	0/1	42,22,0	14,10,0	18,19,0	19,9,0	64	24	37	28	0	0
SNV	2	142371535	G	T	LRP1B	LRP1B(topological_domain:Extracellular, domain:LDL-receptor_class_A_1, disulfide_bond)	Intragenic	intragenic			c.206-133433C>A		0/1	0/1	0/1	0/1	18,10,0	13,8,0	24,11,0	21,8,0	28	21	35	29	0	0
SNV	3	15496087	G	T	COLQ	COLQ(Intron Variant)	Intragenic	intragenic			c.1200-650C>A		1/1	1/1	1/1	1/1	0,58,0	1,15,0	0,40,0	0,28,0	58	16	40	28	1	0
SNV	3	30561227	G	A		Intergenic	Intergenic	intergenic					0/1	0/1	0/1	0/1	17,38,0	9,11,0	12,24,0	5,23,0	55	20	36	28	0	0
SNV	3	99384661	G	A	COL8A1	COL8A1(Intron Variant)	Intragenic	intragenic			c.-190-9843G>A		0/1	0/1	0/1	0/1	32,24,0	12,17,0	24,28,0	17,11,0	56	29	52	28	0	0
SNV	4	17284058	C	T		Intergenic	Intergenic	intergenic					0/1	0/1	0/1	0/1	10,18,0	8,9,0	22,22,0	30,14,0	28	17	44	44	1	0
SNV	4	28170151	C	T		Intergenic	Intergenic	intergenic					0/1	0/1	0/1	0/1	26,27,0	8,9,0	13,15,0	33,23,0	53	17	28	56	1	0
SNV	4	28871203	G	A		Intergenic	Intergenic	intergenic					0/1	0/1	0/1	0/1	19,24,0	8,12,0	12,16,0	17,11,0	43	20	28	28	0	0
SNV	4	32364546	C	T		Intergenic	Intergenic	intergenic					0/1	0/1	0/1	0/1	16,12,0	3,3,0	19,18,0	26,14,0	28	6	37	40	1	0
SNV	5	5950212	G	A		Intergenic	Intergenic	intergenic					1/1	1/1	1/1	1/1	0,58,0	0,18,0	0,28,0	0,42,0	58	18	28	42	1	0
SNV	5	10749832	C	T	DAP	DAP(Intron Variant)	Intragenic	intragenic			c.56-1449G>A		1/1	1/1	1/1	1/1	0,39,0	0,25,0	0,30,0	0,28,0	39	25	30	28	0	0
SNV	5	61557897	G	A		Intergenic	Intergenic	intergenic					1/1	1/1	1/1	1/1	0,46,0	0,21,0	0,28,0	0,31,0	46	21	28	31	0	0
SNV	5	100984206	G	A		Intergenic	Intergenic	intergenic					1/1	1/1	1/1	1/1	0,42,0	0,29,0	0,30,0	0,28,0	42	29	30	28	0	0
SNV	5	152965198	A	C	GRIA1	GRIA1(Intron Variant)	Intragenic	intragenic			c.251-61290A>C		0/1	0/1	0/1	0/1	23,33,0	14,16,0	16,23,0	10,18,0	56	30	39	28	0	0
SNV	6	69229973	G	A		Intergenic	Intergenic	intergenic					0/1	0/1	0/1	0/1	18,32,0	5,13,0	14,14,0	28,57,0	50	18	28	85	1	0
SNV	6	79347007	G	A		Intergenic	Intergenic	intergenic					0/1	0/1	0/1	0/1	47,26,0	11,8,0	13,15,0	26,13,0	73	19	28	39	1	0
SNV	6	82203939	C	T		Intragenic	Intragenic	intragenic					0/1	0/1	0/1	0/1	38,27,0	25,12,0	16,12,0	19,15,0	65	37	28	34	0	0
SNV	6	94539994	C	G		Intergenic	Intergenic	intergenic					0/1	0/1	0/1	0/1	24,11,0	9,6,0	17,11,0	18,20,0	35	15	28	38	1	0
SNV	6	113475786	G	A		Intergenic	Intergenic	intergenic					0/1	0/1	0/1	0/1	28,22,0	19,15,0	16,12,0	31,15,0	50	34	28	46	0	0
SNV	6	130754446	T	A	TMEM200A	TMEM200A(Intron Variant)	Intragenic	intragenic			c.-16-7106T>A		0/1	0/1	0/1	0/1	40,24,0	15,9,0	18,10,0	39,22,0	64	24	28	61	0	0
SNV	6	161659062	G	A	AGPAT4	AGPAT4(Intron Variant)	Intragenic	intragenic			c.-89-5728C>T		0/1	0/1	0/1	0/1	12,41,0	2,6,0	13,15,0	9,25,0	53	8	28	34	1	0
SNV	7	117065383	G	A	ASZ1	ASZ1(repeat:ANK_1)	Intragenic	intragenic			c.205+1507C>T		0/1	0/1	0/1	0/1	33,28,0	14,14,0	13,15,0	23,9,0	61	28	28	32	0	0
SNV	8	139956291	G	A		Intergenic	Intergenic	intergenic					0/1	0/1	0/1	0/1	20,35,0	11,20,0	11,17,0	16,18,0	55	31	28	34	0	0
SNV	9	6960393	C	A	KDM4C	KDM4C(domain:JmjC)	Intragenic	intragenic			c.922-20532C>A		1/1	1/1	1/1	1/1	0,63,0	0,24,0	0,39,0	0,28,0	63	24	39	28	0	0
SNV	9	20796015	C	T	FOCAD	FOCAD(Intron Variant)	Intragenic	intragenic			c.1455+6408C>T		1/1	1/1	1/1	1/1	0,34,0	0,14,0	0,31,0	0,28,0	34	14	31	28	1	0
SNV	9	44443581	C	T		Intergenic	Intergenic	intergenic					0/1	0/1	0/1	0/1	21,9,0	22,13,0	20,8,0	31,24,0	30	35	28	55	0	0
SNV	9	129239020	G	A	MVB12B	MVB12B(Intron Variant)	Intragenic	intragenic			c.758-4628G>A		0/1	0/1	0/1	0/1	46,40,0	17,26,0	39,31,0	16,12,0	86	43	70	28	0	0
SNV	10	12435164	G	T	CAMK1D	CAMK1D(beta_strand, domain:Protein_kinase, nucleotide_phosphate-binding_region:ATP)	Intragenic	intragenic			c.92+43255G>T		0/1	0/1	1/1	0/1	18,58,0	6,13,0	0,28,0	9,52,0	76	19	28	61	1	0
SNV	10	43869888	C	T	FXYD4	FXYD4(signal_peptide)	Intragenic	intragenic			c.38-30C>T		1/1	1/1	1/1	1/1	0,55,0	0,14,0	0,41,0	0,28,0	55	14	41	28	1	0
SNV	10	44956905	G	A		Intergenic	Intergenic	intergenic					1/1	1/1	1/1	1/1	0,40,0	0,24,0	0,28,0	0,47,0	40	24	28	47	0	0
SNV	10	92660848	C	T	RPP30	RPP30(Intron Variant)	Intragenic	intragenic			c.796+423C>T		1/1	1/1	1/1	1/1	0,56,0	0,20,0	0,37,0	0,28,0	56	20	37	28	0	0
SNV	10	113756355	A	C		Intergenic	Intergenic	intergenic					0/1	0/1	0/1	0/1	18,21,0	7,5,0	24,20,0	11,17,0	39	12	44	28	1	0
SNV	11	65110808	C	T	DPF2	DPF2(Intron Variant)	Intragenic	intragenic			c.466-408C>T		1/1	1/1	1/1	1/1	0,49,0	0,18,0	0,28,0	0,34,0	49	18	28	34	1	0
SNV	11	99459235	G	A	CNTN5	CNTN5(Intron Variant)	Intragenic	intragenic			c.55+32235G>A		1/1	1/1	1/1	1/1	0,58,0	0,32,0	0,28,0	0,59,0	58	32	28	59	0	0
SNV	12	79001354	C	T		Intergenic	Intergenic	intergenic					0/1	0/1	0/1	0/1	14,23,0	4,12,0	10,18,0	13,22,0	37	16	28	35	1	0
SNV	13	20073801	G	A	TPTE2	TPTE2(Intron Variant)	Intragenic	intragenic			c.11+3563C>T		0/1	1/1	0/1	0/1	14,14,0	0,2,0	17,23,0	25,36,0	28	2	40	61	1	0
SNV	13	63105981	G	A		Intergenic	Intergenic	intergenic					0/1	0/1	0/1	0/1	34,36,0	15,15,0	12,16,0	14,15,0	70	30	28	29	0	0
SNV	13	73806569	C	T		Intergenic	Intergenic	intergenic					0/1	0/1	0/1	0/1	16,23,0	3,8,0	12,16,0	13,34,0	39	11	28	47	1	0
SNV	14	57793075	G	A		Intergenic	Intergenic	intergenic					1/1	1/1	1/1	1/1	0,64,0	0,20,0	0,46,0	0,28,0	64	20	46	28	0	0
SNV	15	69918239	C	T		Intragenic	Intragenic	intragenic					1/1	1/1	1/1	1/1	0,28,0	0,11,0	0,36,0	1,45,0	28	11	36	46	1	0
SNV	17	29982769	C	T		Intergenic	Intergenic	intergenic					0/1	0/1	0/1	0/1	58,20,0	15,9,0	30,19,0	14,14,0	78	24	49	28	0	0
SNV	19	525804	G	A		Intergenic	Intergenic	intergenic					0/1	0/1	0/1	0/1	13,51,0	2,6,0	14,33,0	9,19,0	64	8	47	28	1	0
SNV	19	11229495	C	A	LDLR	LDLR(Intron Variant)	Intragenic	intragenic			c.1846-1273C>A		0/1	0/1	0/1	0/1	13,39,0	4,10,0	10,23,0	9,19,0	52	14	33	28	1	0
SNV	19	41332371	G	T		Intragenic	Intragenic	intragenic					0/1	0/1	0/1	0/1	17,32,0	2,5,0	16,26,0	6,22,0	49	7	42	28	1	0
SNV	19	47486858	C	T	ARHGAP35	ARHGAP35(domain:Rho-GAP)	Intragenic	intragenic			c.3827-4388C>T		0/1	0/1	0/1	0/1	9,43,0	3,11,0	12,16,0	14,29,0	52	14	28	43	1	0
SNV	19	55210705	C	T		Intragenic	Intragenic	intragenic					0/1	0/1	0/1	0/1	28,19,0	7,3,0	22,6,0	16,12,0	47	10	28	28	1	0
SNV	19	56067522	G	A		Intergenic	Intergenic	intergenic					0/1	0/1	0/1	0/1	37,16,0	12,4,0	16,15,0	22,6,0	53	16	31	28	1	0
SNV	X	1117171	G	A		Intergenic	Intergenic	intergenic					1/1	1/1	1/1	1/1	0,51,0	0,21,0	0,28,0	0,29,0	51	21	28	29	0	0
SNV	X	6207827	G	T		Intergenic	Intergenic	intergenic					1/1	1/1	1/1	1/1	0,32,0	0,30,0	0,29,0	0,28,0	32	30	29	28	0	0
SNV	X	64369551	G	T		Intergenic	Intergenic	intergenic					1/1	1/1	1/1	1/1	0,50,0	0,12,0	0,28,0	1,44,0	50	12	28	45	1	0
SNV	X	67209839	G	A		Intergenic	Intergenic	intergenic					1/1	1/1	1/1	1/1	0,60,0	0,21,0	0,32,0	0,28,0	60	21	32	28	0	0
SNV	X	78833710	C	T		Intergenic	Intergenic	intergenic					1/1	1/1	1/1	1/1	0,40,0	0,24,0	0,28,0	0,33,0	40	24	28	33	0	0
SNV	X	82067206	G	A		Intergenic	Intergenic	intergenic					1/1	1/1	1/1	1/1	0,79,0	0,30,0	0,49,0	0,28,0	79	30	49	28	0	0
SNV	X	86050427	G	T	DACH2	DACH2(Intron Variant)	Intragenic	intragenic			c.1241-17432G>T		1/1	1/1	1/1	1/1	0,53,0	0,17,0	0,28,0	0,35,0	53	17	28	35	1	0
SNV	X	87739018	G	T		Intergenic	Intergenic	intergenic					1/1	1/1	1/1	1/1	0,35,0	0,19,0	0,28,0	0,28,0	35	19	28	28	1	0
SNV	X	115930380	C	T		Intergenic	Intergenic	intergenic					1/1	1/1	1/1	1/1	0,54,0	0,22,0	0,28,0	0,42,0	54	22	28	42	0	0
SNV	1	1117642	C	T	TTLL10	TTLL10(domain:TTL)	Intragenic	intragenic			c.831-99C>T		0/1	0/1	1/1	0/1	16,46,0	3,10,0	0,29,0	6,39,0	62	13	29	45	1	0
SmallInsertion	1	1977024	C	CT	PRKCZ	PRKCZ (Upstream/Downstream)	Intergenic	upstream gene			c.-162_-162insT		0/1	0/1	1/1	0/1	17,45,0	8,32,0	0,39,0	7,22,0	62	40	39	29	0	0
SNV	1	34813385	A	G		Intergenic	Intergenic	intergenic					0/1	0/1	1/1	0/1	9,37,0	8,8,0	0,29,0	9,32,0	46	16	29	41	1	0
SNV	1	92965017	G	A		Intergenic	Intergenic	intergenic					1/1	1/1	1/1	1/1	0,40,0	0,27,0	0,44,0	0,29,0	40	27	44	29	0	0
SNV	1	92965018	G	A		Intergenic	Intergenic	intergenic					1/1	1/1	1/1	1/1	0,40,0	0,27,0	0,42,0	0,29,0	40	27	42	29	0	0
SNV	2	115180200	G	A		Intergenic	Intergenic	intergenic					0/1	0/1	0/1	0/1	19,38,0	6,13,0	22,41,0	12,17,0	57	19	63	29	1	0
SNV	2	143568400	G	A		Intergenic	Intergenic	intergenic					1/1	1/1	1/1	0/1	0,54,0	1,12,0	1,28,0	4,36,0	54	13	29	40	1	0
SNV	2	194394045	C	T		Intergenic	Intergenic	intergenic					0/1	0/1	0/1	0/1	62,26,0	21,7,0	35,20,0	18,11,0	88	28	55	29	0	0
SNV	2	202548458	G	A	MPP4	MPP4(Intron Variant)	Intragenic	intragenic			c.575-819C>T		0/1	0/1	0/1	0/1	32,47,0	8,17,0	20,38,0	9,20,0	79	25	58	29	0	0
SmallDeletion	3	4296071	AACTAGAAT	A	SUMF1	SUMF1(Intron Variant)	Intragenic	intragenic			c.1014+121935_1014+121942delATTCTAGT		1/1	0/1	1/1	1/1	0,39,0	1,13,0	0,29,0	0,56,0	39	14	29	56	1	0
SNV	4	19337513	C	A		Intragenic	Intragenic	intragenic					0/1	0/1	0/1	0/1	13,16,0	10,7,0	18,24,0	32,32,0	29	17	42	64	1	0
SNV	4	21278073	C	A	KCNIP4	KCNIP4(region_of_interest:KIS)	Intragenic	intragenic			c.62-393741G>T		0/1	0/1	0/1	0/1	22,31,0	8,13,0	16,13,0	17,12,0	53	21	29	29	0	0
SNV	4	22109274	G	A		Intragenic	Intragenic	intragenic					0/1	0/1	0/1	0/1	19,18,0	2,2,0	17,12,0	26,21,0	37	4	29	47	1	0
SNV	5	2839385	T	G		Intergenic	Intergenic	intergenic					1/1	1/1	1/1	1/1	0,50,0	0,19,0	0,43,0	0,29,0	50	19	43	29	1	0
SNV	5	25932378	C	T		Intergenic	Intergenic	intergenic					1/1	1/1	1/1	1/1	0,43,0	0,18,0	0,32,0	0,29,0	43	18	32	29	1	0
SNV	5	42108094	C	G		Intergenic	Intergenic	intergenic					1/1	1/1	1/1	1/1	0,41,0	0,24,0	0,29,0	0,35,0	41	24	29	35	0	0
SNV	5	83361826	C	T	EDIL3	EDIL3(disulfide_bond, domain:F5/8_type_C_1)	Intragenic	intragenic			c.807+444G>A		1/1	1/1	1/1	1/1	0,52,0	0,21,0	0,37,0	0,29,0	52	21	37	29	0	0
SNV	5	96860400	G	T		Intragenic	Intragenic	intragenic					1/1	1/1	1/1	1/1	0,29,0	0,3,0	0,33,0	0,50,0	29	3	33	50	1	0
SNV	5	113257735	G	A		Intergenic	Intergenic	intergenic					1/1	1/1	1/1	1/1	0,59,0	0,26,0	0,40,0	0,29,0	59	26	40	29	0	0
SNV	5	147439294	G	A	SPINK5	SPINK5 (Upstream/Downstream)	Intergenic	upstream gene			c.-74G>A		1/1	1/1	1/1	1/1	0,44,0	0,9,0	0,39,0	0,29,0	44	9	39	29	1	0
SNV	5	151592657	C	T		Intragenic	Intragenic	intragenic					1/1	1/1	1/1	1/1	0,29,0	0,4,0	0,31,0	0,30,0	29	4	31	30	1	0
SNV	5	179434840	G	T	RNF130	RNF130(topological_domain:Cytoplasmic)	Intragenic	intragenic			c.693+5221C>A		1/1	1/1	1/1	1/1	0,43,0	1,19,0	0,37,0	0,29,0	43	20	37	29	0	0
SNV	6	156582643	G	A		Intergenic	Intergenic	intergenic					0/1	0/1	0/1	0/1	30,40,0	9,17,0	15,14,0	22,34,0	70	26	29	56	0	0
SNV	6	157386002	C	T	ARID1B	ARID1B(Intron Variant)	Intragenic	intragenic			c.1999-19794C>T		0/1	0/1	0/1	0/1	35,56,0	8,11,0	13,16,0	33,58,0	91	19	29	91	1	0
SNV	6	157628409	C	T		Intergenic	Intergenic	intergenic					0/1	0/1	0/1	0/1	10,28,0	5,30,0	12,17,0	8,22,0	38	35	29	30	0	0
SNV	7	63247458	G	A		Intergenic	Intergenic	intergenic					0/1	0/1	0/1	0/1	38,43,0	10,15,0	28,30,0	16,13,0	81	25	58	29	0	0
SNV	8	71459798	C	T		Intergenic	Intergenic	intergenic					0/1	0/1	0/1	0/1	36,26,0	17,4,0	23,18,0	12,17,0	62	21	41	29	0	0
SNV	9	68712119	G	A		Intergenic	Intergenic	intergenic					0/1	0/1	0/1	0/1	22,17,0	3,3,0	15,14,0	16,26,0	39	6	29	42	1	0
SmallInsertion	9	126123417	G	GGC	CRB2	CRB2(topological_domain:Extracellular)	Intragenic	intragenic			c.95-1727_95-1726insGC		0/1	1/1	1/1	1/1	13,42,0	0,7,0	1,29,0	0,29,0	55	7	30	29	1	0
SNV	10	38738146	G	T	LINC00999	LINC00999 (Upstream/Downstream)	Intergenic	downstream gene			c.*433G>T		1/1	1/1	1/1	1/1	0,56,0	0,10,0	3,37,0	0,29,0	56	10	40	29	1	0
SNV	10	52446447	G	A		Intergenic	Intergenic	intergenic					1/1	1/1	1/1	1/1	3,26,0	1,8,0	1,31,0	0,30,0	29	9	32	30	1	0
SNV	10	74467064	C	T	MCU	MCU(topological_domain:Mitochondrial_matrix)	Intragenic	intragenic			c.150+15005C>T		1/1	1/1	1/1	1/1	0,70,0	0,18,0	0,45,0	0,29,0	70	18	45	29	1	0
SNV	10	89150063	A	T		Intergenic	Intergenic	intergenic					1/1	1/1	1/1	1/1	0,29,0	0,9,0	0,29,0	0,42,0	29	9	29	42	1	0
SNV	10	90270721	C	T	RNLS	RNLS(helix)	Intragenic	intragenic			c.526+61939G>A		1/1	1/1	1/1	1/1	0,71,0	0,20,0	0,45,0	0,29,0	71	20	45	29	0	0
SNV	10	103564927	G	A	MGEA5	MGEA5(Intron Variant)	Intragenic	intragenic			c.751+875C>T		1/1	1/1	1/1	1/1	0,48,0	0,25,0	0,48,0	0,29,0	48	25	48	29	0	0
SNV	10	126200975	G	A	LHPP	LHPP(Intron Variant)	Intragenic	intragenic			c.625-4774G>A		1/1	1/1	1/1	1/1	0,52,0	0,17,0	0,36,0	0,29,0	52	17	36	29	1	0
SNV	11	14422432	G	A		Intergenic	Intergenic	intergenic					1/1	1/1	1/1	1/1	0,51,0	0,25,0	0,36,0	0,29,0	51	25	36	29	0	0
SNV	11	74001425	C	T	P4HA3	P4HA3(repeat:TPR)	Intragenic	intragenic			c.718-1250G>A		1/1	1/1	1/1	1/1	0,29,0	0,3,0	0,43,0	0,81,0	29	3	43	81	1	0
SNV	11	80929887	G	A		Intergenic	Intergenic	intergenic					1/1	1/1	1/1	1/1	0,57,0	0,23,0	0,29,0	0,54,0	57	23	29	54	0	0
SNV	12	8636481	G	T		Intergenic	Intergenic	intergenic					0/1	0/1	0/1	0/1	19,37,0	14,35,0	15,34,0	10,19,0	56	49	49	29	0	0
SNV	12	64980857	G	A		Intergenic	Intergenic	intergenic					0/1	0/1	0/1	0/1	13,41,0	8,14,0	12,26,0	9,20,0	54	22	38	29	0	0
SNV	12	97904957	C	T		Intragenic	Intragenic	intragenic					0/1	0/1	0/1	0/1	34,16,0	19,11,0	34,18,0	20,9,0	50	30	52	29	0	0
SNV	13	41206983	G	A	FOXO1	FOXO1(DNA-binding_region:Fork-head, helix)	Intragenic	intragenic			c.630+32737C>T		0/1	0/1	0/1	0/1	40,41,0	18,23,0	36,29,0	15,14,0	81	41	65	29	0	0
SNV	14	103719533	G	A		Intergenic	Intergenic	intergenic					1/1	1/1	1/1	1/1	0,82,0	1,20,0	0,56,0	0,29,0	82	21	56	29	0	0
SNV	15	38101106	G	A		Intergenic	Intergenic	intergenic					1/1	1/1	1/1	1/1	0,57,0	0,15,0	0,29,0	0,39,0	57	15	29	39	1	0
SNV	15	38101107	G	A		Intergenic	Intergenic	intergenic					1/1	1/1	1/1	1/1	0,56,0	0,15,0	0,29,0	0,39,0	56	15	29	39	1	0
SNV	18	74793721	T	C	MBP	MBP(Intron Variant)	Intragenic	intragenic			c.52-15380A>G		1/1	1/1	1/1	1/1	0,35,0	0,13,0	0,29,0	0,42,0	35	13	29	42	1	0
SNV	19	23794756	C	A		Intragenic	Intragenic	intragenic					0/1	0/1	0/1	0/1	57,23,0	17,5,0	34,23,0	23,6,0	80	22	57	29	0	0
SNV	21	48108442	T	C		Intergenic	Intergenic	intergenic					0/1	0/1	0/1	0/1	18,29,0	5,4,0	14,15,0	15,18,0	47	9	29	33	1	0
SNV	X	32246965	A	G	DMD	DMD(Intron Variant)	Intragenic	intragenic			c.6291-11785T>C		1/1	1/1	1/1	1/1	0,31,0	0,18,0	0,29,0	0,45,0	31	18	29	45	1	0
SNV	X	63825226	C	T		Intergenic	Intergenic	intergenic					1/1	1/1	1/1	1/1	0,29,0	0,38,0	0,30,0	0,31,0	29	38	30	31	0	0
SNV	X	66326091	G	A		Intergenic	Intergenic	intergenic					1/1	1/1	1/1	1/1	0,59,0	0,27,0	0,31,0	0,29,0	59	27	31	29	0	0
SNV	X	91703581	C	T	PCDH11X	PCDH11X(topological_domain:Cytoplasmic)	Intragenic	intragenic			c.3344-19717C>T		1/1	1/1	1/1	1/1	0,33,0	0,10,0	0,29,0	0,42,0	33	10	29	42	1	0
SNV	X	94050322	C	T		Intergenic	Intergenic	intergenic					1/1	1/1	1/1	1/1	0,47,0	0,12,0	0,31,0	0,29,0	47	12	31	29	1	0
SNV	X	95702880	G	A		Intergenic	Intergenic	intergenic					1/1	1/1	1/1	1/1	0,48,0	0,27,0	0,29,0	0,46,0	48	27	29	46	0	0
SNV	X	127290398	G	T		Intergenic	Intergenic	intergenic					1/1	1/1	1/1	1/1	0,43,0	0,16,0	0,42,0	0,29,0	43	16	42	29	1	0
SNV	1	120119804	G	A		Intergenic	Intergenic	intergenic					1/1	1/1	1/1	1/1	0,40,0	0,13,0	0,30,0	0,31,0	40	13	30	31	1	0
SNV	1	148548832	A	G		Intergenic	Intergenic	intergenic					0/1	0/1	0/1	0/1	24,6,0	6,4,0	41,16,0	46,25,0	30	10	57	71	1	0
SNV	1	167164724	C	T		Intragenic	Intragenic	intragenic					1/1	1/1	1/1	1/1	0,57,0	0,17,0	0,33,0	0,30,0	57	17	33	30	1	0
SNV	1	188969546	C	T		Intragenic	Intragenic	intragenic					1/1	1/1	1/1	1/1	0,75,0	0,21,0	0,51,0	0,30,0	75	21	51	30	0	0
SNV	1	189634466	A	C		Intergenic	Intergenic	intergenic					1/1	1/1	1/1	1/1	0,69,0	0,21,0	0,42,0	0,30,0	69	21	42	30	0	0
SNV	1	228757953	C	T		Intragenic	Intragenic	intragenic					1/1	1/1	1/1	1/1	0,36,0	0,3,0	0,30,0	0,40,0	36	3	30	40	1	0
SNV	2	34172796	G	A		Intragenic	Intragenic	intragenic					0/1	0/1	0/1	0/1	21,39,0	17,14,0	14,21,0	12,18,0	60	31	35	30	0	0
SNV	2	111027479	C	T		Intragenic	Intragenic	intragenic					0/1	0/1	0/1	0/1	11,19,0	2,4,0	14,17,0	15,38,0	30	6	31	53	1	0
SmallInsertion	2	185254080	A	ACT		Intergenic	Intergenic	intergenic			n.null_nullinsCT		0/1	0/1	0/1	0/1	48,40,0	16,7,0	32,19,0	19,11,0	88	23	51	30	0	0
SNV	3	23738235	C	T		Intergenic	Intergenic	intergenic					1/1	1/1	1/1	1/1	0,32,0	0,16,0	0,30,0	0,31,0	32	16	30	31	1	0
SNV	3	162657747	G	A		Intergenic	Intergenic	intergenic					0/1	0/1	0/1	0/1	35,20,0	15,13,0	21,21,0	15,15,0	55	28	42	30	0	0
SNV	4	4354281	T	C		Intragenic	Intragenic	intragenic					0/1	0/1	0/1	0/1	30,39,0	10,9,0	22,31,0	8,22,0	69	19	53	30	1	0
SNV	4	28516061	C	T		Intragenic	Intragenic	intragenic					0/1	0/1	0/1	0/1	26,16,0	3,7,0	16,14,0	28,23,0	42	10	30	51	1	0
SNV	4	31992588	T	C		Intergenic	Intergenic	intergenic					0/1	0/1	0/1	0/1	23,14,0	3,5,0	19,11,0	14,18,0	37	8	30	32	1	0
SNV	4	39448254	C	T	KLB	KLB(S636S)	Synonymous	synonymous		2	c.1908C>T p.Ser636Ser		0/1	0/1	0/1	0/1	23,25,0	5,10,0	11,26,0	14,16,0	48	15	37	30	1	0
SNV	4	45340948	G	A		Intergenic	Intergenic	intergenic					0/1	0/1	0/1	0/1	31,26,0	5,15,0	18,21,0	13,17,0	57	20	39	30	0	0
SNV	4	45890783	C	T		Intergenic	Intergenic	intergenic					0/1	0/1	0/1	0/1	22,21,0	7,9,0	16,17,0	16,14,0	43	16	33	30	1	0
SNV	4	111039153	C	T	ELOVL6	ELOVL6(Intron Variant)	Intragenic	intragenic			c.90-12369G>A		0/1	0/1	0/1	0/1	41,36,0	4,5,0	26,18,0	11,19,0	77	9	44	30	1	0
SNV	5	23682347	A	G		Intergenic	Intergenic	intergenic					0/1	0/1	0/1	0/1	17,30,0	14,15,0	19,11,0	25,25,0	47	29	30	50	0	0
SNV	5	109990876	C	A	TMEM232	TMEM232(Intron Variant)	Intragenic	intragenic			c.125+12053G>T		1/1	1/1	1/1	1/1	0,33,0	0,3,0	0,30,0	0,37,0	33	3	30	37	1	0
SNV	5	152393696	C	T		Intragenic	Intragenic	intragenic					1/1	1/1	1/1	1/1	0,30,0	0,24,0	0,38,0	0,61,0	30	24	38	61	0	0
SNV	6	5493396	C	T	FARS2	FARS2(Intron Variant)	Intragenic	intragenic			c.905-52017C>T		0/1	0/1	0/1	0/1	28,48,0	22,23,0	19,21,0	11,19,0	76	45	40	30	0	0
SNV	6	68773369	C	T		Intergenic	Intergenic	intergenic					0/1	0/1	0/1	0/1	35,29,0	11,3,0	16,14,0	28,13,0	64	14	30	41	1	0
SNV	6	91111244	T	A		Intergenic	Intergenic	intergenic					0/1	0/1	0/1	0/1	38,23,0	13,9,0	17,13,0	42,22,0	61	22	30	64	0	0
SNV	6	100142748	G	A		Intergenic	Intergenic	intergenic					0/1	0/1	0/1	0/1	37,22,0	18,11,0	11,19,0	22,9,0	59	29	30	31	0	0
SNV	6	106343181	G	A		Intergenic	Intergenic	intergenic					0/1	0/1	0/1	0/1	32,22,0	27,12,0	20,10,0	50,22,0	54	39	30	72	0	0
SNV	6	120982351	C	T		Intergenic	Intergenic	intergenic					0/1	0/1	0/1	0/1	17,26,0	9,19,0	7,23,0	18,23,0	43	28	30	41	0	0
SNV	6	120982352	C	T		Intergenic	Intergenic	intergenic					0/1	0/1	0/1	0/1	17,26,0	9,18,0	7,23,0	18,23,0	43	27	30	41	0	0
SNV	6	144833751	A	G	UTRN	UTRN(interacting_region:Interaction_with_SYNM, repeat:Spectrin_11)	Intragenic	intragenic			c.4945-1294A>G		0/1	0/1	0/1	0/1	28,63,0	13,9,0	13,17,0	17,29,0	91	22	30	46	0	0
SNV	6	163380161	G	A	PACRG	PACRG(Intron Variant)	Intragenic	intragenic			c.292-103021G>A		0/1	0/1	0/1	0/1	45,29,0	16,10,0	22,20,0	22,8,0	74	26	42	30	0	0
SNV	7	67660145	C	T		Intragenic	Intragenic	intragenic					0/1	0/1	0/1	0/1	56,38,0	16,19,0	30,45,0	16,14,0	94	35	75	30	0	0
SNV	7	125854530	G	A		Intergenic	Intergenic	intergenic					1/1	1/1	1/1	1/1	0,59,0	0,22,0	0,37,0	0,30,0	59	22	37	30	0	0
SNV	7	157538114	G	A	PTPRN2	PTPRN2(Intron Variant)	Intragenic	intragenic			c.1858-62485C>T		0/1	0/1	0/1	0/1	29,20,0	6,9,0	23,17,0	15,15,0	49	15	40	30	1	0
SNV	8	15053570	C	G	SGCZ	SGCZ(Intron Variant)	Intragenic	intragenic			c.39+41524G>C		0/1	0/1	0/1	0/1	45,34,0	12,4,0	34,18,0	18,12,0	79	16	52	30	1	0
SmallInsertion	8	89445463	A	AT		Intragenic	Intragenic	intragenic					0/1	0/1	0/1	0/1	28,33,0	14,13,0	12,43,0	11,19,0	61	27	55	30	0	0
SNV	9	40053719	G	T		Intergenic	Intergenic	intergenic					0/1	0/1	0/1	0/1	18,12,0	1,4,0	23,12,0	16,18,0	30	5	35	34	1	0
SNV	9	84066967	C	A		Intergenic	Intergenic	intergenic					0/1	0/1	0/1	0/1	40,59,0	23,21,0	15,20,0	10,20,0	99	44	35	30	0	0
SNV	9	115979494	T	G	SLC31A1	SLC31A1 (Upstream/Downstream)	Intergenic	upstream gene			c.-153T>G		0/1	0/1	0/1	0/1	45,53,0	9,13,0	24,33,0	18,12,0	98	22	57	30	0	0
SNV	10	8910647	C	T		Intergenic	Intergenic	intergenic					0/1	0/1	1/1	0/1	17,51,0	2,13,0	0,30,0	9,28,0	68	15	30	37	1	0
SNV	10	36503101	G	A		Intergenic	Intergenic	intergenic					1/1	1/1	1/1	1/1	0,52,0	0,15,0	0,35,0	0,30,0	52	15	35	30	1	0
SNV	10	45435004	T	C	TMEM72	TMEM72 (Upstream/Downstream)	Intergenic	downstream gene			c.*1141T>C		1/1	1/1	1/1	0/1	4,30,0	0,18,0	2,43,0	6,24,0	34	18	45	30	1	0
SNV	10	65914778	G	A		Intergenic	Intergenic	intergenic					1/1	1/1	1/1	1/1	0,54,0	0,36,0	0,30,0	0,70,0	54	36	30	70	0	0
SNV	10	66349702	C	T		Intergenic	Intergenic	intergenic					1/1	1/1	1/1	1/1	0,57,0	0,33,0	0,30,0	0,71,0	57	33	30	71	0	0
SNV	10	105529351	G	A	SH3PXD2A	SH3PXD2A(domain:PX)	Intragenic	intragenic			c.154-2424C>T		1/1	1/1	1/1	1/1	0,51,0	0,38,0	0,32,0	0,30,0	51	38	32	30	0	0
SNV	10	117789905	G	A		Intergenic	Intergenic	intergenic					1/1	1/1	1/1	1/1	0,30,0	0,21,0	0,43,0	0,42,0	30	21	43	42	0	0
SNV	11	80906366	C	T		Intergenic	Intergenic	intergenic					1/1	1/1	1/1	1/1	0,51,0	0,20,0	0,30,0	0,42,0	51	20	30	42	0	0
SmallDeletion	11	91810954	CTAA	C		Intergenic	Intergenic	intergenic			n.null_nulldelTAA		1/1	1/1	1/1	1/1	0,55,0	0,3,0	0,30,0	0,72,0	55	3	30	72	1	0
SNV	12	77409737	T	A		Intergenic	Intergenic	intergenic					0/1	0/1	0/1	0/1	32,18,0	13,9,0	16,14,0	40,15,0	50	22	30	55	0	0
SNV	12	102051896	G	A	MYBPC1	MYBPC1(domain:Ig-like_C2-type_5)	Intragenic	intragenic			c.1693-1554G>A		0/1	0/1	0/1	0/1	21,45,0	5,22,0	16,22,0	8,22,0	66	27	38	30	0	0
SNV	12	115372168	C	T		Intergenic	Intergenic	intergenic					0/1	0/1	0/1	0/1	20,26,0	12,22,0	17,19,0	10,20,0	46	34	36	30	0	0
SNV	13	26291548	G	A	ATP8A2	ATP8A2(Intron Variant)	Intragenic	intragenic			c.2384+18065G>A		0/1	0/1	0/1	0/1	28,32,0	13,17,0	17,32,0	15,15,0	60	30	49	30	0	0
SNV	16	52655549	T	C		Intragenic	Intragenic	intragenic					1/1	1/1	1/1	1/1	0,53,0	0,16,0	0,53,0	2,28,0	53	16	53	30	1	0
SNV	16	52669691	C	T		Intragenic	Intragenic	intragenic					1/1	1/1	1/1	1/1	0,74,0	0,34,0	0,51,0	0,30,0	74	34	51	30	0	0
SNV	16	73482547	G	A		Intergenic	Intergenic	intergenic					1/1	1/1	1/1	1/1	0,57,0	0,25,0	0,30,0	0,71,0	57	25	30	71	0	0
SNV	16	88478413	T	G		Intergenic	Intergenic	intergenic					1/1	1/1	1/1	1/1	0,57,0	0,2,0	0,43,0	0,30,0	57	2	43	30	1	0
SNV	17	1599317	G	A		Intergenic	Intergenic	intergenic					0/1	0/1	0/1	0/1	40,22,0	18,10,0	29,14,0	21,9,0	62	28	43	30	0	0
SNV	17	34319747	G	A	CTB-186H2.3	CTB-186H2.3 (Upstream/Downstream)	Intergenic	downstream gene			c.*321G>A		0/1	0/1	0/1	0/1	43,18,0	17,8,0	23,7,0	21,11,0	61	25	30	32	0	0
SNV	18	52533557	C	T	RAB27B	RAB27B(Intron Variant)	Intragenic	intragenic			c.-19-11241C>T		0/1	1/1	1/1	1/1	12,58,0	1,9,0	0,30,0	4,45,0	70	10	30	49	1	0
SNV	18	54083562	C	T		Intergenic	Intergenic	intergenic					0/1	0/1	1/1	0/1	15,64,0	7,15,0	0,30,0	8,47,0	79	22	30	55	0	0
SNV	18	74435597	G	A		Intergenic	Intergenic	intergenic					0/1	0/1	1/1	0/1	10,50,0	6,19,0	0,30,0	6,31,0	60	25	30	37	0	0
SNV	19	36950677	T	C	ZNF566	ZNF566(Intron Variant)	Intragenic	intragenic			c.236-9774A>G		0/1	0/1	0/1	0/1	40,27,0	10,2,0	41,18,0	20,10,0	67	12	59	30	1	0
SNV	19	46834996	C	A	HIF3A	HIF3A(Intron Variant)	Intragenic	intragenic			c.1830+466C>A		0/1	0/1	0/1	0/1	35,8,0	22,9,0	24,12,0	21,9,0	43	31	36	30	0	0
SNV	X	35507380	C	T		Intergenic	Intergenic	intergenic					1/1	1/1	1/1	1/1	0,42,0	0,15,0	0,34,0	0,30,0	42	15	34	30	1	0
SmallInsertion	X	63661334	G	GTCTA		Intergenic	Intergenic	intergenic			n.null_nullinsTCTA		1/1	1/1	1/1	1/1	0,30,0	0,4,0	0,33,0	0,43,0	30	4	33	43	1	0
SNV	X	83364105	G	A	RPS6KA6	RPS6KA6(domain:AGC-kinase_C-terminal)	Intragenic	intragenic			c.1009-1372C>T		1/1	1/1	1/1	1/1	0,48,0	0,17,0	0,30,0	0,55,0	48	17	30	55	1	0
SNV	X	101364148	C	A		Intergenic	Intergenic	intergenic					1/1	1/1	1/1	1/1	0,63,0	0,11,0	0,51,0	0,30,0	63	11	51	30	1	0
SNV	X	141281455	C	G		Intergenic	Intergenic	intergenic					1/1	1/1	1/1	1/1	0,56,0	0,15,0	0,32,0	0,30,0	56	15	32	30	1	0
SNV	1	696644	G	A		Intragenic	Intragenic	intragenic					0/1	0/1	1/1	0/1	16,33,0	3,18,0	0,31,0	6,40,0	49	21	31	46	0	0
SNV	1	5106034	C	A		Intergenic	Intergenic	intergenic					0/1	0/1	1/1	1/1	13,37,0	7,18,0	0,31,0	3,45,0	50	25	31	48	0	0
SNV	1	7481281	C	T	CAMTA1	CAMTA1(DNA-binding_region:CG-1)	Intragenic	intragenic			c.439-46609C>T		0/1	0/1	1/1	0/1	14,65,0	3,16,0	0,39,0	9,22,0	79	19	39	31	1	0
SNV	1	41429115	C	T		Intergenic	Intergenic	intergenic					0/1	0/1	1/1	0/1	16,45,0	3,16,0	3,28,0	7,28,0	61	19	31	35	1	0
SNV	1	93015771	G	A	EVI5	EVI5(Intron Variant)	Intragenic	intragenic			c.2151+13428C>T		1/1	1/1	1/1	1/1	0,62,0	0,25,0	0,31,0	0,59,0	62	25	31	59	0	0
SNV	1	121449142	C	T		Intergenic	Intergenic	intergenic					0/1	0/1	0/1	0/1	23,8,0	24,15,0	28,13,0	45,21,0	31	39	41	66	0	0
SNV	1	248815739	A	G	OR2T27	OR2T27 (Upstream/Downstream)	Intergenic	upstream gene			c.-1T>C		1/1	1/1	1/1	1/1	0,31,0	0,3,0	0,32,0	0,53,0	31	3	32	53	1	0
SNV	2	79112759	C	T		Intergenic	Intergenic	intergenic					0/1	0/1	0/1	0/1	21,40,0	4,11,0	9,22,0	10,27,0	61	15	31	37	1	0
SNV	2	131417336	C	T	POTEJ	POTEJ (Upstream/Downstream)	Intergenic	downstream gene			c.*3169C>T		0/1	0/1	0/1	0/1	14,27,0	3,9,0	14,17,0	13,30,0	41	12	31	43	1	0
SNV	2	138780080	G	A		Intergenic	Intergenic	intergenic					0/1	0/1	0/1	0/1	16,30,0	16,25,0	9,33,0	12,19,0	46	41	42	31	0	0
SNV	2	204010393	T	C	NBEAL1	NBEAL1(Intron Variant)	Intragenic	intragenic			c.5217+510T>C		0/1	0/1	0/1	0/1	28,31,0	25,11,0	16,15,0	21,11,0	59	36	31	32	0	0
SNV	2	232228649	C	T		Intragenic	Intragenic	intragenic					0/1	0/1	0/1	0/1	16,35,0	12,24,0	17,37,0	15,16,0	51	36	54	31	0	0
SNV	3	10257971	G	A	IRAK2	IRAK2(domain:Protein_kinase)	Intragenic	intragenic			c.789-647G>A		1/1	1/1	1/1	1/1	0,46,0	0,30,0	0,31,0	0,71,0	46	30	31	71	0	0
SNV	3	13084814	C	T	IQSEC1	IQSEC1(Intron Variant)	Intragenic	intragenic			c.23+29678G>A		1/1	1/1	1/1	1/1	0,58,0	0,17,0	0,44,0	0,31,0	58	17	44	31	1	0
SNV	3	22413786	G	A		Intragenic	Intragenic	intragenic					1/1	1/1	1/1	1/1	0,61,0	0,17,0	0,44,0	0,31,0	61	17	44	31	1	0
SNV	4	15054671	C	T	CPEB2	CPEB2(domain:RRM_1)	Intragenic	intragenic			c.2371+463C>T		0/1	0/1	0/1	0/1	30,38,0	9,8,0	30,20,0	14,17,0	68	17	50	31	1	0
SNV	4	19485080	C	T		Intragenic	Intragenic	intragenic					0/1	0/1	0/1	0/1	24,25,0	7,8,0	15,16,0	18,16,0	49	15	31	34	1	0
SNV	4	33009939	G	A		Intergenic	Intergenic	intergenic					0/1	0/1	0/1	0/1	30,18,0	12,14,0	18,13,0	15,27,0	48	26	31	42	0	0
SNV	4	40511707	G	A	RBM47	RBM47(Intron Variant)	Intragenic	intragenic			c.-155+34732C>T		0/1	0/1	0/1	0/1	28,34,0	7,8,0	20,26,0	14,17,0	62	15	46	31	1	0
SNV	4	44488870	G	A		Intergenic	Intergenic	intergenic					0/1	0/1	0/1	0/1	31,20,0	8,11,0	18,13,0	23,19,0	51	19	31	42	1	0
SNV	4	75320340	G	A	AREG	AREG(Intron Variant)	Intragenic	intragenic			c.666-136G>A		0/1	0/1	0/1	0/1	13,18,0	5,5,0	13,18,0	21,46,0	31	10	31	67	1	0
SNV	4	97333205	C	T		Intragenic	Intragenic	intragenic					0/1	0/1	0/1	0/1	15,16,0	2,8,0	19,26,0	55,42,0	31	10	45	97	1	0
SNV	4	159356668	G	A		Intragenic	Intragenic	intragenic					0/1	1/1	0/1	0/1	5,26,0	0,5,0	11,30,0	10,56,0	31	5	41	66	1	0
SNV	5	2371029	G	A		Intergenic	Intergenic	intergenic					1/1	1/1	1/1	1/1	0,46,0	0,20,0	0,49,0	1,30,0	46	20	49	31	0	0
SNV	5	7303192	C	G		Intragenic	Intragenic	intragenic					1/1	1/1	1/1	1/1	1,39,0	1,9,0	2,29,0	1,41,0	40	10	31	42	1	0
SNV	5	12574225	G	A		Intragenic	Intragenic	intragenic					1/1	1/1	1/1	1/1	0,70,0	0,11,0	0,41,0	0,31,0	70	11	41	31	1	0
SNV	5	30931295	C	T		Intergenic	Intergenic	intergenic					1/1	1/1	1/1	1/1	0,54,0	0,20,0	0,38,0	0,31,0	54	20	38	31	0	0
SNV	5	108776895	G	A		Intergenic	Intergenic	intergenic					1/1	1/1	1/1	1/1	0,42,0	0,10,0	0,31,0	0,37,0	42	10	31	37	1	0
SNV	5	125112165	G	T		Intergenic	Intergenic	intergenic					0/1	0/1	0/1	0/1	30,29,0	19,18,0	13,18,0	27,36,0	59	37	31	63	0	0
SNV	5	140436849	C	T	PCDHB1	PCDHB1 (Upstream/Downstream)	Intergenic	downstream gene			c.*2534C>T		1/1	1/1	1/1	1/1	0,37,0	0,27,0	0,31,0	0,35,0	37	27	31	35	0	0
SNV	6	41618353	C	T	MDFI	MDFI(Intron Variant)	Intragenic	intragenic			c.484+772C>T		0/1	0/1	0/1	0/1	31,48,0	16,15,0	26,21,0	14,17,0	79	31	47	31	0	0
SNV	6	63075308	C	A		Intergenic	Intergenic	intergenic					0/1	0/1	0/1	0/1	35,26,0	23,15,0	31,19,0	13,18,0	61	38	50	31	0	0
SNV	6	95461154	A	C		Intergenic	Intergenic	intergenic					0/1	0/1	0/1	0/1	21,43,0	18,10,0	17,14,0	27,41,0	64	28	31	68	0	0
SNV	6	102640732	G	T		Intergenic	Intergenic	intergenic					0/1	0/1	0/1	0/1	25,48,0	4,9,0	13,18,0	15,22,0	73	13	31	37	1	0
SNV	6	133089380	G	A	SLC18B1	SLC18B1 (Upstream/Downstream)	Intergenic	downstream gene			c.*1468C>T		0/1	0/1	0/1	0/1	21,46,0	9,13,0	18,13,0	21,35,0	67	22	31	56	0	0
SNV	7	78863502	C	A	MAGI2	MAGI2(domain:PDZ_1)	Intragenic	intragenic			c.301+218834G>T		0/1	1/1	0/1	0/1	16,15,0	0,3,0	24,9,0	21,20,0	31	3	33	41	1	0
SNV	8	28584467	C	T	EXTL3	EXTL3(topological_domain:Lumenal)	Intragenic	intragenic			c.2149-4273C>T		0/1	0/1	0/1	0/1	22,22,0	20,6,0	23,8,0	26,17,0	44	26	31	43	0	0
SNV	8	124986887	G	A	FER1L6	FER1L6(topological_domain:Cytoplasmic)	Intragenic	intragenic			c.527-503G>A		0/1	0/1	0/1	0/1	17,30,0	10,15,0	8,23,0	17,23,0	47	25	31	40	0	0
SNV	9	1028952	C	T		Intergenic	Intergenic	intergenic					1/1	1/1	1/1	1/1	0,45,0	0,21,0	0,31,0	0,37,0	45	21	31	37	0	0
SNV	9	43502062	G	A		Intergenic	Intergenic	intergenic					1/1	1/1	1/1	1/1	0,61,0	0,31,0	0,31,0	0,37,0	61	31	31	37	0	0
SNV	9	43661266	C	A		Intergenic	Intergenic	intergenic					1/1	1/1	1/1	1/1	0,56,0	0,12,0	0,31,0	0,41,0	56	12	31	41	1	0
SNV	9	45652802	C	T		Intergenic	Intergenic	intergenic					1/1	1/1	1/1	1/1	0,40,0	0,14,0	0,31,0	0,46,0	40	14	31	46	1	0
SNV	10	20519402	C	T	PLXDC2	PLXDC2(topological_domain:Extracellular)	Intragenic	intragenic			c.1312+11371C>T		0/1	0/1	1/1	0/1	12,44,0	10,21,0	0,31,0	6,38,0	56	31	31	44	0	0
SNV	10	23896638	A	G		Intergenic	Intergenic	intergenic					0/1	0/1	1/1	0/1	13,47,0	9,24,0	1,30,0	12,25,0	60	33	31	37	0	0
SNV	10	25452888	C	T		Intragenic	Intragenic	intragenic					0/1	0/1	1/1	0/1	12,36,0	3,25,0	0,41,0	8,23,0	48	28	41	31	0	0
SNV	10	55197986	G	A		Intergenic	Intergenic	intergenic					1/1	1/1	1/1	1/1	0,31,0	0,22,0	0,39,0	0,47,0	31	22	39	47	0	0
SNV	10	60367278	C	T	BICC1	BICC1(Intron Variant)	Intragenic	intragenic			c.191-13337C>T		1/1	1/1	1/1	1/1	0,37,0	0,19,0	0,31,0	0,61,0	37	19	31	61	1	0
SNV	10	65914780	A	T		Intergenic	Intergenic	intergenic					1/1	1/1	1/1	1/1	0,53,0	0,36,0	0,31,0	0,73,0	53	36	31	73	0	0
SNV	10	89150049	G	C		Intergenic	Intergenic	intergenic					1/1	1/1	1/1	1/1	0,35,0	0,13,0	0,31,0	0,49,0	35	13	31	49	1	0
SNV	10	107156682	T	G		Intergenic	Intergenic	intergenic					1/1	1/1	1/1	1/1	0,34,0	0,32,0	0,31,0	0,41,0	34	32	31	41	0	0
SNV	10	125188603	C	A		Intragenic	Intragenic	intragenic					1/1	1/1	1/1	1/1	0,43,0	0,32,0	0,31,0	0,38,0	43	32	31	38	0	0
SNV	10	125928291	C	A		Intergenic	Intergenic	intergenic					1/1	1/1	1/1	1/1	0,37,0	0,11,0	0,31,0	0,38,0	37	11	31	38	1	0
SNV	10	126975268	G	A		Intergenic	Intergenic	intergenic					1/1	1/1	1/1	1/1	0,46,0	0,16,0	0,68,0	0,31,0	46	16	68	31	1	0
SNV	10	130183065	T	C		Intergenic	Intergenic	intergenic					1/1	1/1	1/1	1/1	0,44,0	0,41,0	0,31,0	0,60,0	44	41	31	60	0	0
SNV	11	38430419	C	T		Intergenic	Intergenic	intergenic					1/1	1/1	1/1	1/1	0,50,0	0,22,0	0,42,0	0,31,0	50	22	42	31	0	0
SNV	13	35584755	C	T	NBEA	NBEA(Intron Variant)	Intragenic	intragenic			c.295-30315C>T		0/1	0/1	0/1	0/1	18,36,0	12,7,0	17,17,0	14,17,0	54	19	34	31	1	0
SNV	13	46261194	C	T		Intergenic	Intergenic	intergenic					0/1	0/1	0/1	0/1	41,36,0	7,9,0	21,18,0	13,18,0	77	16	39	31	1	0
SNV	13	90353287	C	A		Intergenic	Intergenic	intergenic					0/1	0/1	0/1	0/1	15,20,0	7,5,0	16,15,0	20,16,0	35	12	31	36	1	0
SNV	14	19726307	T	C		Intergenic	Intergenic	intergenic					0/1	0/1	0/1	0/1	15,16,0	14,13,0	22,10,0	33,30,0	31	27	32	63	0	0
SNV	14	57156573	C	T	RP11-1085N6.3	RP11-1085N6.3(Intron Variant)	Intragenic	intragenic			c.*12+36035G>A		1/1	1/1	1/1	1/1	0,50,0	0,28,0	1,30,0	0,40,0	50	28	31	40	0	0
SNV	14	59228143	A	C		Intergenic	Intergenic	intergenic					1/1	1/1	1/1	1/1	0,92,0	1,32,0	0,44,0	0,31,0	92	33	44	31	0	0
SNV	14	102049477	G	A		Intergenic	Intergenic	intergenic					1/1	1/1	1/1	1/1	0,44,0	0,13,0	0,31,0	0,56,0	44	13	31	56	1	0
SNV	15	47079410	G	A		Intragenic	Intragenic	intragenic					1/1	1/1	1/1	1/1	0,31,0	0,24,0	0,35,0	0,76,0	31	24	35	76	0	0
SNV	15	52472167	G	A	GNB5	GNB5(Intron Variant)	Intragenic	intragenic			c.127-91C>T		1/1	1/1	1/1	1/1	0,46,0	0,3,0	0,38,0	0,31,0	46	3	38	31	1	0
SNV	16	1779766	G	A	MAPK8IP3	MAPK8IP3(Intron Variant)	Intragenic	intragenic			c.602+187G>A		0/1	0/1	0/1	0/1	30,43,0	4,11,0	26,38,0	12,19,0	73	15	64	31	1	0
SNV	16	25686321	G	T		Intergenic	Intergenic	intergenic					0/1	0/1	0/1	0/1	25,32,0	6,10,0	23,16,0	17,14,0	57	16	39	31	1	0
SNV	16	63805714	C	T		Intergenic	Intergenic	intergenic					1/1	1/1	1/1	1/1	0,35,0	0,9,0	0,31,0	0,31,0	35	9	31	31	1	0
SNV	16	71264613	C	T	HYDIN	HYDIN (Upstream/Downstream)	Intergenic	upstream gene			c.-152G>A		1/1	1/1	1/1	1/1	0,56,0	0,11,0	0,47,0	0,31,0	56	11	47	31	1	0
SNV	16	76353594	G	A	CNTNAP4	CNTNAP4(Intron Variant)	Intragenic	intragenic			c.205+3174G>A		1/1	1/1	1/1	1/1	0,40,0	0,42,0	0,31,0	0,62,0	40	42	31	62	0	0
SNV	16	77830899	G	A	VAT1L	VAT1L(beta_strand)	Intragenic	intragenic			c.233+8087G>A		1/1	1/1	1/1	1/1	0,58,0	0,32,0	0,31,0	0,46,0	58	32	31	46	0	0
SNV	16	82012943	G	A		Intergenic	Intergenic	intergenic					1/1	1/1	1/1	1/1	0,31,0	0,8,0	0,50,0	0,58,0	31	8	50	58	1	0
SNV	16	84419297	G	A	ATP2C2	ATP2C2(topological_domain:Cytoplasmic)	Intragenic	intragenic			c.100-12808G>A		1/1	1/1	1/1	1/1	0,74,0	0,23,0	0,31,0	0,51,0	74	23	31	51	0	0
SNV	17	13850196	C	T		Intragenic	Intragenic	intragenic					0/1	0/1	0/1	0/1	25,46,0	9,23,0	16,29,0	7,24,0	71	32	45	31	0	0
SNV	17	71584287	G	A	SDK2	SDK2(topological_domain:Extracellular)	Intragenic	intragenic			c.64+55877C>T		0/1	0/1	0/1	0/1	54,18,0	13,5,0	45,14,0	26,5,0	72	18	59	31	1	0
SNV	18	56251042	G	A	ALPK2	ALPK2(domain:Ig-like_1, disulfide_bond)	Intragenic	intragenic			c.228-3262C>T		0/1	0/1	1/1	0/1	14,55,0	8,19,0	0,31,0	5,43,0	69	27	31	48	0	0
SNV	18	76677692	C	T		Intragenic	Intragenic	intragenic					0/1	0/1	1/1	0/1	14,46,0	3,18,0	0,31,0	9,47,0	60	21	31	56	0	0
SNV	19	4596840	C	T		Intergenic	Intergenic	intergenic					0/1	0/1	0/1	0/1	30,18,0	8,6,0	23,8,0	22,12,0	48	14	31	34	1	0
SNV	19	18803868	G	A	CRTC1	CRTC1(site:Breakpoint_for_translocation_to_form_the_MECT1-MAML2_and_MAML2-MECT1_fusion_proteins)	Intragenic	intragenic			c.126+9230G>A		0/1	0/1	0/1	0/1	13,37,0	8,10,0	15,33,0	8,23,0	50	18	48	31	1	0
SNV	19	54733219	G	A	LILRA6	LILRA6(Intron Variant)	Intragenic	intragenic			c.659-7968C>T		0/1	0/1	0/1	0/1	35,27,0	8,10,0	29,30,0	17,14,0	62	18	59	31	1	0
SNV	20	41082364	G	A	PTPRT	PTPRT(Intron Variant)	Intragenic	intragenic			c.1451-5395C>T		0/1	0/1	0/1	0/1	53,59,0	21,22,0	33,57,0	20,11,0	112	43	90	31	0	0
SNV	21	14940063	C	T		Intergenic	Intergenic	intergenic					0/1	0/1	0/1	0/1	28,17,0	9,4,0	21,10,0	26,18,0	45	13	31	44	1	0
SNV	21	35014713	G	A	CRYZL1	CRYZL1 (Upstream/Downstream)	Intergenic	upstream gene			c.-87C>T		0/1	0/1	0/1	0/1	16,41,0	1,8,0	17,37,0	13,18,0	57	9	54	31	1	0
SNV	22	42260211	C	T	SREBF2	SREBF2(region_of_interest:Transcriptional_activation__acidic_, topological_domain:Cytoplasmic)	Intragenic	intragenic			c.89-2624C>T		0/1	0/1	0/1	0/1	52,54,0	12,9,0	32,47,0	15,16,0	106	21	79	31	0	0
SNV	X	14213767	C	T		Intergenic	Intergenic	intergenic					1/1	1/1	1/1	1/1	0,44,0	0,36,0	0,31,0	0,38,0	44	36	31	38	0	0
SNV	X	35061922	G	A		Intergenic	Intergenic	intergenic					1/1	1/1	1/1	1/1	0,39,0	0,17,0	0,39,0	0,31,0	39	17	39	31	1	0
SNV	X	38856053	G	A		Intergenic	Intergenic	intergenic					1/1	1/1	1/1	1/1	0,38,0	0,32,0	0,31,0	0,40,0	38	32	31	40	0	0
SNV	X	69109160	T	C	EDA	EDA(topological_domain:Extracellular)	Intragenic	intragenic			c.397-67717T>C		0/1	0/1	0/1	0/1	30,28,0	13,12,0	9,22,0	15,24,0	58	25	31	39	0	0
SNV	X	74632429	G	A	ZDHHC15	ZDHHC15(Intron Variant)	Intragenic	intragenic			c.967+4493C>T		1/1	1/1	1/1	1/1	0,49,0	0,28,0	0,37,0	0,31,0	49	28	37	31	0	0
SNV	X	82187288	G	T		Intergenic	Intergenic	intergenic					1/1	1/1	1/1	1/1	0,50,0	0,9,0	0,55,0	0,31,0	50	9	55	31	1	0
SNV	X	92866016	A	C		Intergenic	Intergenic	intergenic					0/1	0/1	0/1	0/1	23,23,0	12,11,0	27,17,0	13,18,0	46	23	44	31	0	0
SNV	X	123267862	T	A		Intragenic	Intragenic	intragenic					1/1	1/1	1/1	1/1	0,48,0	1,18,0	0,34,0	0,31,0	48	19	34	31	1	0
SNV	X	126725028	G	A		Intergenic	Intergenic	intergenic					1/1	1/1	1/1	1/1	0,34,0	1,15,0	0,31,0	0,36,0	34	16	31	36	1	0
SNV	1	60744420	C	T		Intergenic	Intergenic	intergenic					0/1	0/1	1/1	0/1	8,29,0	3,19,0	0,32,0	4,30,0	37	22	32	34	0	0
SNV	2	22306963	T	A		Intragenic	Intragenic	intragenic					0/1	0/1	0/1	0/1	21,50,0	5,10,0	14,25,0	10,22,0	71	15	39	32	1	0
SNV	2	42382742	G	A		Intragenic	Intragenic	intragenic					0/1	0/1	0/1	0/1	24,58,0	7,31,0	18,49,0	11,21,0	82	38	67	32	0	0
SNV	2	64463823	C	T		Intragenic	Intragenic	intragenic					0/1	0/1	0/1	0/1	43,27,0	9,7,0	23,9,0	25,19,0	70	16	32	44	1	0
SNV	2	64463824	C	T		Intragenic	Intragenic	intragenic					0/1	0/1	0/1	0/1	43,27,0	9,7,0	23,9,0	25,19,0	70	16	32	44	1	0
SNV	2	90158791	G	A	IGKV3D-15	IGKV3D-15 (Upstream/Downstream)	Intergenic	downstream gene			c.*394G>A		0/1	0/1	0/1	0/1	40,10,0	13,9,0	24,8,0	29,19,0	50	22	32	48	0	0
SNV	2	124519695	G	A		Intergenic	Intergenic	intergenic					0/1	0/1	0/1	0/1	20,37,0	8,24,0	14,18,0	16,21,0	57	32	32	37	0	0
SNV	2	143667798	C	A	KYNU	KYNU(Intron Variant)	Intragenic	intragenic			c.170-8380C>A		0/1	0/1	0/1	0/1	50,8,0	25,7,0	33,10,0	28,4,0	58	32	43	32	0	0
SNV	2	214595978	C	T	SPAG16	SPAG16(repeat:WD_1)	Intragenic	intragenic			c.1071-131231C>T		0/1	0/1	0/1	0/1	45,13,0	21,8,0	33,11,0	22,10,0	58	29	44	32	0	0
SNV	3	6588966	G	A		Intragenic	Intragenic	intragenic					1/1	1/1	1/1	1/1	0,32,0	0,3,0	0,40,0	0,42,0	32	3	40	42	1	0
SNV	3	12907532	C	T		Intragenic	Intragenic	intragenic					1/1	1/1	1/1	1/1	0,41,0	0,29,0	1,31,0	0,43,0	41	29	32	43	0	0
SNV	3	12986193	G	A	IQSEC1	IQSEC1(Intron Variant)	Intragenic	intragenic			c.24-2828C>T		1/1	1/1	1/1	1/1	0,66,0	0,9,0	0,57,0	0,32,0	66	9	57	32	1	0
SNV	3	82143175	T	A		Intragenic	Intragenic	intragenic					0/1	0/1	0/1	0/1	68,32,0	18,7,0	62,22,0	19,13,0	100	25	84	32	0	0
SNV	3	161672598	C	A		Intergenic	Intergenic	intergenic					0/1	0/1	0/1	0/1	37,34,0	11,10,0	27,11,0	18,14,0	71	21	38	32	0	0
SNV	4	943946	C	T	TMEM175	TMEM175(Intron Variant)	Intragenic	intragenic			c.193-263C>T		0/1	0/1	0/1	0/1	31,14,0	5,5,0	18,14,0	21,16,0	45	10	32	37	1	0
SNV	4	32502818	G	A		Intergenic	Intergenic	intergenic					0/1	0/1	0/1	0/1	34,29,0	18,17,0	22,26,0	16,16,0	63	35	48	32	0	0
SNV	5	1392582	G	A	SLC6A3	SLC6A3 (Upstream/Downstream)	Intergenic	downstream gene			c.*1991C>T		1/1	1/1	1/1	1/1	0,62,0	2,13,0	1,44,0	0,32,0	62	15	45	32	1	0
SNV	5	1750067	C	A		Intergenic	Intergenic	intergenic					1/1	1/1	1/1	1/1	0,51,0	0,19,0	0,48,0	0,32,0	51	19	48	32	1	0
SNV	5	4677844	C	T		Intragenic	Intragenic	intragenic					1/1	1/1	1/1	1/1	0,38,0	0,29,0	0,32,0	0,50,0	38	29	32	50	0	0
SNV	5	4677845	C	T		Intragenic	Intragenic	intragenic					1/1	1/1	1/1	1/1	0,38,0	0,29,0	0,32,0	0,50,0	38	29	32	50	0	0
SNV	5	11592231	C	T	CTNND2	CTNND2(coiled-coil_region)	Intragenic	intragenic			c.175-27063G>A		1/1	1/1	1/1	1/1	1,38,0	0,23,0	0,40,0	0,32,0	39	23	40	32	0	0
SNV	5	29172526	A	C		Intergenic	Intergenic	intergenic					0/1	0/1	0/1	0/1	33,28,0	8,14,0	29,14,0	15,17,0	61	22	43	32	0	0
SNV	5	70867318	C	T	BDP1	BDP1 (Upstream/Downstream)	Intergenic	downstream gene			c.*8138C>T		1/1	1/1	1/1	1/1	0,44,0	0,23,0	0,32,0	0,49,0	44	23	32	49	0	0
SNV	5	76138424	C	T		Intergenic	Intergenic	intergenic					1/1	1/1	1/1	1/1	0,32,0	0,25,0	0,44,0	0,70,0	32	25	44	70	0	0
SNV	5	82768119	G	A	VCAN	VCAN(Intron Variant)	Intragenic	intragenic			c.-7+277G>A		1/1	1/1	1/1	1/1	0,50,0	1,35,0	0,32,0	0,55,0	50	36	32	55	0	0
SNV	5	103998620	C	T		Intragenic	Intragenic	intragenic					1/1	1/1	1/1	1/1	0,44,0	0,28,0	0,32,0	0,39,0	44	28	32	39	0	0
SNV	5	163084891	C	T		Intergenic	Intergenic	intergenic					1/1	1/1	1/1	1/1	0,58,0	0,37,0	0,35,0	0,32,0	58	37	35	32	0	0
SNV	6	41618354	C	T	MDFI	MDFI(Intron Variant)	Intragenic	intragenic			c.484+773C>T		0/1	0/1	0/1	0/1	32,47,0	16,15,0	27,21,0	14,18,0	79	31	48	32	0	0
SNV	6	66225717	G	A		Intragenic	Intragenic	intragenic					0/1	0/1	0/1	0/1	51,19,0	7,3,0	18,14,0	26,17,0	70	10	32	43	1	0
SNV	6	130637519	G	A		Intragenic	Intragenic	intragenic					0/1	0/1	0/1	0/1	26,39,0	7,11,0	14,18,0	21,28,0	65	18	32	49	1	0
SNV	7	44020713	G	A		Intragenic	Intragenic	intragenic					0/1	0/1	0/1	0/1	33,30,0	2,8,0	19,28,0	15,17,0	63	10	47	32	1	0
SNV	7	80345299	G	A		Intergenic	Intergenic	intergenic					0/1	1/1	0/1	0/1	12,20,0	0,2,0	14,21,0	38,33,0	32	2	35	71	1	0
SNV	8	39357596	G	A		Intragenic	Intragenic	intragenic					1/1	1/1	1/1	1/1	0,49,0	0,23,0	0,32,0	0,66,0	49	23	32	66	0	0
SNV	8	64715765	G	A		Intragenic	Intragenic	intragenic					0/1	0/1	0/1	0/1	36,21,0	5,4,0	21,11,0	40,33,0	57	9	32	73	1	0
SNV	8	76017260	C	T		Intergenic	Intergenic	intergenic					0/1	0/1	0/1	0/1	39,57,0	7,16,0	21,42,0	15,17,0	96	23	63	32	0	0
SNV	10	85515036	G	T		Intergenic	Intergenic	intergenic					1/1	1/1	1/1	1/1	0,60,0	0,29,0	0,32,0	0,47,0	60	29	32	47	0	0
SNV	10	108677943	G	A	SORCS1	SORCS1(topological_domain:Lumenal, repeat:BNR_1)	Intragenic	intragenic			c.626+38328C>T		1/1	1/1	1/1	1/1	0,63,0	0,18,0	0,32,0	0,54,0	63	18	32	54	1	0
SNV	10	121204520	G	A	GRK5	GRK5(domain:Protein_kinase)	Intragenic	intragenic			c.1266+1256G>A		1/1	1/1	1/1	1/1	0,46,0	0,22,0	0,32,0	0,47,0	46	22	32	47	0	0
SNV	10	126301575	C	A	LHPP	LHPP(Intron Variant)	Intragenic	intragenic			c.717-258C>A		1/1	1/1	1/1	1/1	1,58,0	0,9,0	0,33,0	0,32,0	59	9	33	32	1	0
SNV	10	132527966	G	A		Intergenic	Intergenic	intergenic					1/1	1/1	1/1	1/1	0,50,0	0,25,0	0,32,0	0,33,0	50	25	32	33	0	0
SNV	11	40897797	C	T		Intragenic	Intragenic	intragenic					1/1	1/1	1/1	1/1	0,54,0	0,41,0	0,40,0	0,32,0	54	41	40	32	0	0
SmallInsertion	11	56744629	A	AAAAT		Intergenic	Intergenic	intergenic			n.null_nullinsAAAT		1/1	1/1	1/1	1/1	0,52,0	0,11,0	0,32,0	0,75,0	52	11	32	75	1	0
SNV	11	59825891	C	T	MS4A3	MS4A3(Intron Variant)	Intragenic	intragenic			c.-16+1678C>T		1/1	1/1	1/1	1/1	0,60,0	0,25,0	0,32,0	0,35,0	60	25	32	35	0	0
SNV	11	75071338	C	T		Intergenic	Intergenic	intergenic					1/1	1/1	1/1	1/1	0,76,0	1,33,0	0,32,0	1,36,0	76	34	32	37	0	0
SNV	12	95962087	G	A		Intergenic	Intergenic	intergenic					0/1	0/1	0/1	0/1	34,13,0	13,14,0	20,12,0	25,9,0	47	27	32	34	0	0
SNV	12	131607579	G	A	GPR133	GPR133(transmembrane_region:Transmembrane_region)	Intragenic	intragenic			c.2271+2121G>A		0/1	0/1	0/1	0/1	36,20,0	16,9,0	27,10,0	20,12,0	56	25	37	32	0	0
SNV	13	70477994	G	A	KLHL1	KLHL1(Intron Variant)	Intragenic	intragenic			c.1015-21367C>T		0/1	0/1	0/1	0/1	44,18,0	7,17,0	15,17,0	21,18,0	62	24	32	39	0	0
SNV	13	90018764	G	A		Intergenic	Intergenic	intergenic					0/1	0/1	0/1	0/1	23,35,0	19,9,0	17,15,0	18,32,0	58	28	32	50	0	0
SNV	13	91976761	C	T		Intergenic	Intergenic	intergenic					0/1	0/1	0/1	0/1	43,29,0	18,12,0	14,18,0	18,20,0	72	30	32	38	0	0
SNV	14	19695868	T	C		Intragenic	Intragenic	intragenic					0/1	0/1	0/1	0/1	33,25,0	21,20,0	19,13,0	27,20,0	58	41	32	47	0	0
SNV	15	34726822	G	A		Intragenic	Intragenic	intragenic					1/1	1/1	1/1	1/1	0,50,0	0,9,0	0,32,0	1,37,0	50	9	32	38	1	0
SNV	15	41034157	G	A	RMDN3	RMDN3(Intron Variant)	Intragenic	intragenic			c.911-1766C>T		1/1	1/1	1/1	1/1	0,72,0	0,29,0	0,48,0	0,32,0	72	29	48	32	0	0
SNV	15	45688845	G	A		Intragenic	Intragenic	intragenic					1/1	1/1	1/1	1/1	0,55,0	0,15,0	0,43,0	0,32,0	55	15	43	32	1	0
SNV	15	70103002	C	T		Intergenic	Intergenic	intergenic					1/1	1/1	1/1	1/1	0,32,0	0,16,0	0,32,0	0,35,0	32	16	32	35	1	0
SNV	15	72986485	C	A	BBS4	BBS4(Intron Variant)	Intragenic	intragenic			c.49-1033C>A		1/1	1/1	1/1	1/1	0,56,0	0,26,0	0,37,0	2,30,0	56	26	37	32	0	0
SNV	15	73770396	G	A	C15orf60	C15orf60(Intron Variant)	Intragenic	intragenic			c.249+4134G>A		1/1	1/1	1/1	1/1	0,59,0	0,32,0	0,40,0	0,32,0	59	32	40	32	0	0
SNV	15	94165115	A	C		Intragenic	Intragenic	intragenic					0/1	0/1	0/1	0/1	44,53,0	24,22,0	36,37,0	17,15,0	97	46	73	32	0	0
SNV	16	1779765	G	A	MAPK8IP3	MAPK8IP3(Intron Variant)	Intragenic	intragenic			c.602+186G>A		0/1	0/1	0/1	0/1	30,43,0	4,12,0	27,38,0	13,19,0	73	16	65	32	1	0
SNV	16	7827893	C	T		Intergenic	Intergenic	intergenic					0/1	0/1	0/1	0/1	40,24,0	16,10,0	24,18,0	18,14,0	64	26	42	32	0	0
SNV	16	18731155	C	T		Intergenic	Intergenic	intergenic					0/1	0/1	1/1	0/1	11,25,0	4,9,0	2,30,0	5,42,0	36	13	32	47	1	0
SNV	16	20454117	G	A	ACSM5	ACSM5 (Upstream/Downstream)	Intergenic	downstream gene			c.*1887G>A		0/1	0/1	0/1	0/1	27,28,0	11,9,0	13,19,0	36,55,0	55	20	32	91	0	0
SNV	16	63805020	G	T		Intergenic	Intergenic	intergenic					1/1	1/1	1/1	1/1	0,69,0	0,18,0	0,33,0	0,32,0	69	18	33	32	1	0
SNV	18	35643678	G	A		Intergenic	Intergenic	intergenic					0/1	0/1	1/1	0/1	14,50,0	7,29,0	0,32,0	11,51,0	64	36	32	62	0	0
SNV	18	51242396	G	A		Intergenic	Intergenic	intergenic					0/1	0/1	1/1	0/1	17,60,0	12,34,0	0,32,0	20,58,0	77	46	32	78	0	0
SNV	18	59274342	T	A		Intragenic	Intragenic	intragenic					0/1	0/1	1/1	0/1	15,54,0	5,23,0	0,32,0	5,27,0	69	28	32	32	0	0
SNV	19	20261463	G	T		Intragenic	Intragenic	intragenic					0/1	0/1	0/1	0/1	20,19,0	3,8,0	8,24,0	8,31,0	39	11	32	39	1	0
SNV	19	20424127	C	A		Intragenic	Intragenic	intragenic					0/1	0/1	0/1	0/1	53,10,0	21,14,0	35,13,0	25,7,0	63	35	48	32	0	0
SNV	19	43853335	C	T	CD177	CD177 (Upstream/Downstream)	Intergenic	upstream gene			c.-43C>T		0/1	0/1	0/1	0/1	21,13,0	9,7,0	22,10,0	44,14,0	34	16	32	58	1	0
SNV	21	32920731	G	A	TIAM1	TIAM1(Intron Variant)	Intragenic	intragenic			c.-422+10509C>T		0/1	0/1	0/1	0/1	31,57,0	12,18,0	14,41,0	13,19,0	88	30	55	32	0	0
SNV	21	44734540	C	T		Intergenic	Intergenic	intergenic					0/1	0/1	0/1	0/1	20,45,0	7,13,0	10,22,0	13,29,0	65	20	32	42	0	0
SNV	X	5122726	C	G		Intergenic	Intergenic	intergenic					1/1	1/1	1/1	1/1	0,32,0	0,23,0	0,35,0	0,50,0	32	23	35	50	0	0
SNV	X	18382592	A	T		Intergenic	Intergenic	intergenic					1/1	1/1	1/1	1/1	0,61,0	0,21,0	0,40,0	0,32,0	61	21	40	32	0	0
SNV	X	25946425	G	T		Intergenic	Intergenic	intergenic					1/1	1/1	1/1	1/1	0,51,0	0,19,0	0,47,0	0,32,0	51	19	47	32	1	0
SNV	X	90483414	C	A		Intergenic	Intergenic	intergenic					1/1	1/1	1/1	1/1	0,56,0	0,30,0	0,32,0	0,50,0	56	30	32	50	0	0
SmallInsertion	X	94188561	C	CAT		Intergenic	Intergenic	intergenic			n.null_nullinsAT		1/1	0/1	1/1	1/1	0,48,0	2,10,0	0,32,0	0,56,0	48	12	32	56	1	0
SNV	X	98169601	C	A		Intergenic	Intergenic	intergenic					1/1	1/1	1/1	1/1	0,47,0	1,14,0	0,32,0	0,51,0	47	15	32	51	1	0
SNV	X	104445541	C	T	IL1RAPL2	IL1RAPL2(topological_domain:Extracellular, domain:Ig-like_C2-type_1)	Intragenic	intragenic			c.356+5111C>T		1/1	1/1	1/1	1/1	0,55,0	0,30,0	0,32,0	0,61,0	55	30	32	61	0	0
SNV	X	131276621	C	T		Intergenic	Intergenic	intergenic					1/1	1/1	1/1	1/1	0,40,0	0,33,0	0,32,0	0,39,0	40	33	32	39	0	0
SNV	X	139445460	G	T		Intergenic	Intergenic	intergenic					1/1	1/1	1/1	1/1	0,63,0	0,27,0	0,38,0	0,32,0	63	27	38	32	0	0
SNV	X	125685750	G	A	DCAF12L1	DCAF12L1(S281F)	Missense	missense	Coding	2	c.842C>T p.Ser281Phe		1/1	1/1	1/1	1/1	0,33,0	0,13,0	0,43,0	0,37,0	33	13	43	37	1	0
SNV	X	152226437	C	T	PNMA3	PNMA3(P342L)	Missense	missense	Coding	2	c.1025C>T p.Pro342Leu		1/1	1/1	1/1	1/1	0,33,0	0,21,0	0,36,0	0,50,0	33	21	36	50	0	0
SNV	1	14823645	C	T		Intergenic	Intergenic	intergenic					0/1	0/1	1/1	0/1	14,47,0	6,21,0	0,33,0	10,47,0	61	27	33	57	0	0
SNV	1	18343286	C	T		Intergenic	Intergenic	intergenic					0/1	0/1	1/1	0/1	13,53,0	3,13,0	0,33,0	16,53,0	66	16	33	69	1	0
SNV	1	18959298	G	A	PAX7	PAX7(region_of_interest:Sufficient_to_mediate_interaction_with_PAXBP1)	Intragenic	intragenic			c.85+1116G>A		0/1	1/1	1/1	0/1	11,36,0	1,16,0	0,33,0	11,39,0	47	17	33	50	1	0
SmallDeletion	1	23499799	CT	C	LUZP1	LUZP1(Intron Variant)	Intragenic	intragenic			c.-485+4184delA		1/1	1/1	1/1	1/1	0,64,0	0,16,0	1,32,0	0,37,0	64	16	33	37	1	0
SNV	1	56472877	C	T		Intergenic	Intergenic	intergenic					0/1	0/1	1/1	0/1	19,62,0	15,30,0	0,33,0	12,89,0	81	45	33	101	0	0
SNV	2	33910973	G	A		Intergenic	Intergenic	intergenic					0/1	0/1	0/1	0/1	18,45,0	9,16,0	11,27,0	9,24,0	63	25	38	33	0	0
SNV	2	132205650	G	A		Intergenic	Intergenic	intergenic					0/1	1/1	0/1	0/1	5,30,0	0,6,0	6,30,0	6,27,0	35	6	36	33	1	0
SNV	2	132460871	G	A		Intergenic	Intergenic	intergenic					0/1	0/1	0/1	0/1	15,48,0	5,15,0	14,19,0	14,56,0	63	20	33	70	0	0
SNV	3	13202884	G	A		Intergenic	Intergenic	intergenic					1/1	1/1	1/1	1/1	0,44,0	0,13,0	0,49,0	0,33,0	44	13	49	33	1	0
SNV	4	2452930	G	A	RP11-503N18.3	RP11-503N18.3(Intron Variant)	Intragenic	intragenic			c.103-61G>A		0/1	0/1	0/1	0/1	23,14,0	6,5,0	23,27,0	16,17,0	37	11	50	33	1	0
SNV	4	7622580	G	T	SORCS2	SORCS2(topological_domain:Lumenal)	Intragenic	intragenic			c.649-17475G>T		0/1	0/1	0/1	0/1	22,25,0	9,4,0	21,31,0	12,21,0	47	13	52	33	1	0
SNV	4	16131571	G	A		Intergenic	Intergenic	intergenic					0/1	0/1	0/1	0/1	21,27,0	15,12,0	17,16,0	32,34,0	48	27	33	66	0	0
SNV	4	42176158	G	A		Intergenic	Intergenic	intergenic					0/1	0/1	0/1	0/1	27,25,0	6,6,0	19,16,0	15,18,0	52	12	35	33	1	0
SNV	4	45220897	C	T		Intergenic	Intergenic	intergenic					0/1	0/1	0/1	0/1	25,16,0	16,15,0	13,20,0	19,30,0	41	31	33	49	0	0
SNV	5	22346127	A	G	CDH12	CDH12(Intron Variant)	Intragenic	intragenic			c.-333+59239T>C		1/1	1/1	1/1	1/1	0,65,0	0,16,0	0,42,0	0,33,0	65	16	42	33	1	0
SNV	5	35960942	C	T	UGT3A1	UGT3A1(topological_domain:Extracellular)	Intragenic	intragenic			c.844-3421G>A		1/1	1/1	1/1	1/1	0,33,0	0,17,0	0,33,0	1,51,0	33	17	33	52	1	0
SNV	5	36376261	T	G		Intergenic	Intergenic	intergenic					1/1	1/1	1/1	1/1	0,68,0	0,36,0	0,33,0	0,48,0	68	36	33	48	0	0
SNV	5	70886638	C	T	MCCC2	MCCC2(Intron Variant)	Intragenic	intragenic			c.130-2115C>T		1/1	1/1	1/1	1/1	0,41,0	0,17,0	0,33,0	0,33,0	41	17	33	33	1	0
SNV	5	137371002	C	T	FAM13B	FAM13B (Upstream/Downstream)	Intergenic	upstream gene			c.-453G>A		1/1	1/1	1/1	1/1	0,43,0	0,21,0	0,33,0	0,37,0	43	21	33	37	0	0
SNV	5	154616106	G	A		Intergenic	Intergenic	intergenic					1/1	1/1	1/1	1/1	0,53,0	0,25,0	0,33,0	0,65,0	53	25	33	65	0	0
SNV	6	15174765	G	A		Intergenic	Intergenic	intergenic					0/1	0/1	0/1	0/1	38,65,0	11,11,0	30,30,0	18,15,0	103	22	60	33	0	0
SNV	6	54370807	C	A		Intergenic	Intergenic	intergenic					0/1	0/1	0/1	0/1	30,34,0	7,9,0	7,26,0	28,36,0	64	16	33	64	1	0
SNV	6	117570166	G	A		Intergenic	Intergenic	intergenic					0/1	0/1	0/1	0/1	21,32,0	6,7,0	18,15,0	30,41,0	53	13	33	71	1	0
SNV	6	129250675	G	A	LAMA2	LAMA2(domain:Laminin_N-terminal)	Intragenic	intragenic			c.112+46173G>A		0/1	0/1	0/1	0/1	25,40,0	16,25,0	17,16,0	25,44,0	65	41	33	69	0	0
SNV	6	148067173	C	T		Intragenic	Intragenic	intragenic					0/1	0/1	0/1	0/1	30,56,0	10,18,0	21,12,0	15,37,0	86	28	33	52	0	0
SNV	7	108736931	C	T		Intergenic	Intergenic	intergenic					0/1	0/1	0/1	0/1	16,27,0	5,4,0	18,18,0	14,19,0	43	9	36	33	1	0
SNV	8	13737619	G	A		Intergenic	Intergenic	intergenic					0/1	0/1	0/1	0/1	27,18,0	16,14,0	25,10,0	19,14,0	45	30	35	33	0	0
SNV	9	8482393	G	A	PTPRD	PTPRD(Intron Variant)	Intragenic	intragenic			c.3413+1726C>T		1/1	1/1	1/1	1/1	0,59,0	0,30,0	0,33,0	0,65,0	59	30	33	65	0	0
SNV	9	100620965	G	A	FOXE1	FOXE1 (Upstream/Downstream)	Intergenic	downstream gene			c.*1783G>A		0/1	0/1	0/1	0/1	37,29,0	10,11,0	14,21,0	19,14,0	66	21	35	33	0	0
SNV	9	110292739	C	T		Intergenic	Intergenic	intergenic					0/1	0/1	0/1	0/1	44,35,0	25,15,0	18,16,0	19,14,0	79	40	34	33	0	0
SNV	9	110292740	C	T		Intergenic	Intergenic	intergenic					0/1	0/1	0/1	0/1	44,35,0	25,15,0	18,16,0	19,14,0	79	40	34	33	0	0
SNV	9	119600457	C	T	ASTN2	ASTN2(topological_domain:Extracellular, domain:EGF-like_2)	Intragenic	intragenic			c.2041-17395G>A		0/1	0/1	0/1	0/1	57,43,0	22,11,0	46,19,0	20,13,0	100	33	65	33	0	0
SNV	9	140764591	G	T		Intragenic	Intragenic	intragenic					0/1	0/1	0/1	0/1	47,43,0	19,13,0	35,22,0	22,11,0	90	32	57	33	0	0
SNV	10	3196985	G	A	PITRM1	PITRM1(disulfide_bond, helix)	Intragenic	intragenic			c.1621+798C>T		1/1	1/1	1/1	1/1	0,48,0	0,27,0	0,33,0	0,48,0	48	27	33	48	0	0
SNV	10	12515040	G	A	CAMK1D	CAMK1D(beta_strand, domain:Protein_kinase, nucleotide_phosphate-binding_region:ATP)	Intragenic	intragenic			c.93-80184G>A		0/1	0/1	1/1	0/1	17,45,0	4,15,0	0,33,0	20,44,0	62	19	33	64	1	0
SNV	10	57863024	C	T		Intergenic	Intergenic	intergenic					1/1	1/1	1/1	1/1	0,70,0	0,40,0	0,33,0	0,56,0	70	40	33	56	0	0
SNV	10	71255515	A	T	TSPAN15	TSPAN15(topological_domain:Extracellular)	Intragenic	intragenic			c.453+70A>T		1/1	1/1	1/1	1/1	0,50,0	0,17,0	0,33,0	0,48,0	50	17	33	48	1	0
SNV	10	76889120	T	G	SAMD8	SAMD8(Intron Variant)	Intragenic	intragenic			c.174+17640T>G		1/1	1/1	1/1	1/1	0,70,0	0,18,0	0,41,0	0,33,0	70	18	41	33	1	0
SNV	10	113576133	T	A		Intergenic	Intergenic	intergenic					1/1	1/1	1/1	1/1	0,37,0	0,5,0	0,33,0	0,43,0	37	5	33	43	1	0
SNV	10	114599143	G	A		Intergenic	Intergenic	intergenic					1/1	1/1	1/1	1/1	0,64,0	0,20,0	0,56,0	0,33,0	64	20	56	33	0	0
SNV	10	124569023	G	A		Intergenic	Intergenic	intergenic					1/1	1/1	1/1	1/1	0,33,0	0,6,0	0,44,0	0,53,0	33	6	44	53	1	0
SNV	13	26459230	C	T	AL138815.1	AL138815.1 (Upstream/Downstream)	Intergenic	downstream gene			c.*105C>T		0/1	0/1	0/1	0/1	28,34,0	7,9,0	23,19,0	18,15,0	62	16	42	33	1	0
SNV	13	35001473	G	A		Intragenic	Intragenic	intragenic					0/1	0/1	0/1	0/1	18,24,0	10,8,0	22,21,0	22,11,0	42	18	43	33	1	0
SNV	13	73385018	G	A	PIBF1	PIBF1(Intron Variant)	Intragenic	intragenic			c.673-10969G>A		0/1	0/1	0/1	0/1	62,23,0	11,5,0	24,9,0	22,11,0	85	16	33	33	1	0
SNV	14	66624978	G	A		Intergenic	Intergenic	intergenic					1/1	1/1	1/1	1/1	0,43,0	1,38,0	0,33,0	0,33,0	43	39	33	33	0	0
SNV	15	25223083	G	A	SNURF	SNURF(Intron Variant)	Intragenic	intragenic			c.*747+20G>A		1/1	1/1	1/1	1/1	0,49,0	0,24,0	0,33,0	0,59,0	49	24	33	59	0	0
SNV	16	63365	C	T	WASH4P	WASH4P (Upstream/Downstream)	Intergenic	downstream gene			c.*2093G>A		0/1	0/1	0/1	0/1	28,11,0	4,6,0	28,5,0	37,6,0	39	10	33	43	1	0
SNV	16	46409607	C	T		Intergenic	Intergenic	intergenic					0/1	1/1	0/1	0/1	8,40,0	3,32,0	5,28,0	7,48,0	48	35	33	55	0	0
SNV	16	49025979	C	T		Intergenic	Intergenic	intergenic					1/1	1/1	1/1	1/1	0,53,0	0,20,0	0,33,0	0,65,0	53	20	33	65	0	0
SNV	16	61590042	C	A		Intergenic	Intergenic	intergenic					1/1	1/1	1/1	1/1	0,50,0	0,17,0	0,41,0	0,33,0	50	17	41	33	1	0
SNV	16	76801175	G	T		Intragenic	Intragenic	intragenic					1/1	1/1	1/1	1/1	0,53,0	0,22,0	0,33,0	1,47,0	53	22	33	48	0	0
SNV	16	78905150	C	T	WWOX	WWOX(interacting_region:Interaction_with_MAPT)	Intragenic	intragenic			c.1057-340355C>T		1/1	1/1	1/1	1/1	0,55,0	0,22,0	0,36,0	0,33,0	55	22	36	33	0	0
SNV	16	79454895	C	T		Intergenic	Intergenic	intergenic					1/1	1/1	1/1	1/1	0,42,0	0,33,0	0,38,0	0,33,0	42	33	38	33	0	0
SNV	16	81901394	C	T	PLCG2	PLCG2(Intron Variant)	Intragenic	intragenic			c.480-1425C>T		1/1	1/1	1/1	1/1	0,57,0	0,21,0	0,33,0	0,38,0	57	21	33	38	0	0
SNV	17	12285674	C	T		Intergenic	Intergenic	intergenic					0/1	0/1	0/1	0/1	41,16,0	15,11,0	22,21,0	19,14,0	57	26	43	33	0	0
SNV	17	17920291	G	A	LRRC48	LRRC48 (Upstream/Downstream)	Intergenic	downstream gene			c.*1951G>A		0/1	0/1	0/1	0/1	21,47,0	15,25,0	21,27,0	8,25,0	68	40	48	33	0	0
SNV	17	20546865	T	C		Intergenic	Intergenic	intergenic					0/1	0/1	0/1	0/1	26,9,0	14,4,0	19,14,0	29,13,0	35	18	33	42	1	0
SNV	17	74528597	G	A	CYGB	CYGB(Intron Variant)	Intragenic	intragenic			c.144-824C>T		0/1	0/1	0/1	0/1	41,38,0	15,7,0	37,13,0	20,13,0	79	22	50	33	0	0
SNV	18	30389284	G	A		Intergenic	Intergenic	intergenic					0/1	0/1	1/1	0/1	11,56,0	11,31,0	0,33,0	20,66,0	67	42	33	86	0	0
SNV	18	33466051	T	A		Intergenic	Intergenic	intergenic					0/1	0/1	1/1	0/1	9,52,0	8,22,0	0,33,0	9,42,0	61	30	33	51	0	0
SNV	18	66920874	G	A		Intergenic	Intergenic	intergenic					0/1	0/1	1/1	0/1	21,44,0	6,11,0	0,33,0	30,49,0	65	17	33	79	1	0
SNV	18	70089606	C	T		Intergenic	Intergenic	intergenic					0/1	0/1	1/1	0/1	12,32,0	6,26,0	0,33,0	10,39,0	44	32	33	49	0	0
SNV	19	1530580	C	T	PLK5	PLK5(Intron Variant)	Intragenic	intragenic			c.568+757C>T		0/1	0/1	0/1	0/1	17,33,0	4,6,0	10,23,0	14,34,0	50	10	33	48	1	0
SNV	19	45515213	C	T	RELB	RELB(I61I)	Synonymous	synonymous			c.183C>T p.Ile61Ile		0/1	0/1	0/1	0/1	22,45,0	3,7,0	19,35,0	14,19,0	67	10	54	33	1	0
SNV	19	54107091	C	T	CTB-167G5.5	CTB-167G5.5 (Upstream/Downstream)	Intergenic	upstream gene			c.-109G>A		0/1	0/1	0/1	0/1	49,25,0	14,6,0	32,9,0	22,11,0	74	20	41	33	0	0
SNV	19	54688772	G	A	MBOAT7	MBOAT7(Intron Variant)	Intragenic	intragenic			c.334-1209C>T		0/1	0/1	0/1	0/1	40,21,0	19,14,0	30,14,0	26,7,0	61	33	44	33	0	0
SNV	21	34852300	G	A	TMEM50B	TMEM50B (UTR)	UTR	5 prime UTR			c.-197C>T		0/1	0/1	0/1	0/1	20,55,0	2,6,0	6,27,0	8,45,0	75	8	33	53	1	0
SNV	X	3340439	C	T		Intergenic	Intergenic	intergenic					1/1	1/1	1/1	1/1	0,58,0	0,13,0	0,33,0	0,33,0	58	13	33	33	1	0
SNV	X	4637880	C	T		Intergenic	Intergenic	intergenic					1/1	1/1	1/1	1/1	0,43,0	0,34,0	0,33,0	0,67,0	43	34	33	67	0	0
SmallDeletion	X	5553365	TA	T		Intergenic	Intergenic	intergenic					1/1	1/1	1/1	1/1	0,55,0	0,13,0	0,33,0	0,69,0	55	13	33	69	1	0
SNV	X	47162243	C	T		Intergenic	Intergenic	intergenic					1/1	1/1	1/1	1/1	0,60,0	0,15,0	0,49,0	0,33,0	60	15	49	33	1	0
SNV	X	69286043	G	A	OTUD6A	OTUD6A (Upstream/Downstream)	Intergenic	downstream gene			c.*901G>A		1/1	1/1	1/1	1/1	0,50,0	0,14,0	1,32,0	0,34,0	50	14	33	34	1	0
SNV	X	72460832	A	C		Intergenic	Intergenic	intergenic					1/1	1/1	1/1	1/1	0,33,0	0,23,0	0,35,0	0,54,0	33	23	35	54	0	0
SNV	X	93295069	C	T		Intergenic	Intergenic	intergenic					1/1	1/1	1/1	1/1	0,61,0	0,24,0	0,59,0	0,33,0	61	24	59	33	0	0
SNV	X	119965926	C	T		Intergenic	Intergenic	intergenic					1/1	1/1	1/1	1/1	0,50,0	0,42,0	0,33,0	0,60,0	50	42	33	60	0	0
SNV	X	143252839	G	A		Intergenic	Intergenic	intergenic					1/1	1/1	1/1	1/1	0,40,0	0,13,0	0,33,0	0,46,0	40	13	33	46	1	0
SNV	X	145524010	G	A		Intergenic	Intergenic	intergenic					1/1	1/1	1/1	1/1	0,60,0	1,12,0	0,33,0	0,50,0	60	13	33	50	1	0
SNV	X	153008064	C	T	ABCD1	ABCD1(domain:ABC_transporter)	Intragenic	intragenic			c.1781-377C>T		1/1	1/1	1/1	1/1	0,55,0	0,24,0	0,53,0	0,33,0	55	24	53	33	0	0
SNV	X	153008065	C	T	ABCD1	ABCD1(domain:ABC_transporter)	Intragenic	intragenic			c.1781-376C>T		1/1	1/1	1/1	1/1	0,54,0	0,24,0	0,54,0	0,33,0	54	24	54	33	0	0
SNV	1	20243969	C	A	OTUD3	OTUD3 (Upstream/Downstream)	Intergenic	downstream gene			c.*1198C>A		0/1	0/1	1/1	0/1	16,52,0	5,12,0	0,34,0	15,42,0	68	17	34	57	1	0
SNV	1	27523286	G	A		Intergenic	Intergenic	intergenic					0/1	0/1	1/1	0/1	13,47,0	5,15,0	0,43,0	11,23,0	60	20	43	34	0	0
SNV	1	58918055	C	T		Intragenic	Intragenic	intragenic					0/1	0/1	1/1	0/1	12,65,0	11,24,0	0,34,0	8,30,0	77	35	34	38	0	0
SNV	1	107213017	T	C		Intergenic	Intergenic	intergenic					1/1	1/1	1/1	1/1	0,59,0	0,21,0	0,34,0	0,35,0	59	21	34	35	0	0
SNV	1	142862572	G	A		Intergenic	Intergenic	intergenic					0/1	0/1	0/1	0/1	26,8,0	13,3,0	45,11,0	44,11,0	34	16	56	55	1	0
SNV	1	149259882	T	C		Intragenic	Intragenic	intragenic					1/1	0/1	1/1	1/1	0,34,0	1,3,0	0,50,0	0,51,0	34	4	50	51	1	0
SNV	2	14845480	G	A		Intergenic	Intergenic	intergenic					0/1	0/1	0/1	0/1	16,38,0	11,28,0	13,25,0	10,24,0	54	39	38	34	0	0
SNV	2	24998105	C	A	NCOA1	NCOA1 (Upstream/Downstream)	Intergenic	downstream gene			c.*4584C>A		0/1	0/1	0/1	0/1	20,35,0	19,29,0	19,31,0	13,21,0	55	48	50	34	0	0
SNV	2	44395927	G	A	PPM1B	PPM1B (Upstream/Downstream)	Intergenic	upstream gene			c.-413G>A		0/1	0/1	0/1	0/1	25,35,0	5,5,0	18,36,0	11,23,0	60	10	54	34	1	0
SNV	2	47575308	A	C	EPCAM	EPCAM(Intron Variant)	Intragenic	intragenic			c.-149+2946A>C		0/1	0/1	0/1	0/1	36,65,0	6,15,0	17,39,0	10,24,0	101	21	56	34	0	0
SNV	2	83066929	C	T		Intergenic	Intergenic	intergenic					1/1	1/1	1/1	1/1	0,42,0	1,27,0	0,34,0	0,40,0	42	28	34	40	0	0
SNV	2	90196158	C	T	IGKV1D-12	IGKV1D-12 (Upstream/Downstream)	Intergenic	upstream gene			c.-182C>T		0/1	0/1	0/1	0/1	18,22,0	2,4,0	11,25,0	14,20,0	40	6	36	34	1	0
SNV	2	142301126	C	T	LRP1B	LRP1B(topological_domain:Extracellular, domain:LDL-receptor_class_A_1, disulfide_bond)	Intragenic	intragenic			c.206-63024G>A		0/1	0/1	0/1	0/1	28,33,0	14,21,0	13,26,0	10,24,0	61	35	39	34	0	0
SNV	2	230449429	G	A	DNER	DNER(topological_domain:Extracellular)	Intragenic	intragenic			c.847+1145C>T		0/1	0/1	0/1	0/1	30,12,0	19,5,0	23,11,0	25,17,0	42	24	34	42	0	0
SNV	3	21084580	G	A		Intergenic	Intergenic	intergenic					1/1	1/1	1/1	1/1	0,63,0	0,29,0	0,34,0	0,56,0	63	29	34	56	0	0
SNV	3	68280595	C	T	FAM19A1	FAM19A1(Intron Variant)	Intragenic	intragenic			c.119-185835C>T		0/1	0/1	0/1	0/1	49,40,0	8,8,0	23,14,0	14,20,0	89	16	37	34	1	0
SNV	4	1556465	C	T		Intergenic	Intergenic	intergenic					0/1	0/1	0/1	0/1	26,28,0	6,5,0	17,17,0	20,19,0	54	11	34	39	1	0
SNV	4	1594543	G	A		Intergenic	Intergenic	intergenic					0/1	0/1	0/1	0/1	26,22,0	4,3,0	15,19,0	28,31,0	48	7	34	59	1	0
SNV	4	1992546	G	A	NELFA	NELFA(Intron Variant)	Intragenic	intragenic			c.415+725C>T		0/1	0/1	0/1	0/1	31,26,0	12,17,0	18,16,0	28,37,0	57	29	34	65	0	0
SNV	4	16495880	C	A		Intragenic	Intragenic	intragenic					0/1	0/1	0/1	0/1	27,26,0	8,8,0	33,24,0	18,16,0	53	16	57	34	1	0
SNV	4	22148531	G	A		Intragenic	Intragenic	intragenic					0/1	0/1	0/1	0/1	28,20,0	8,3,0	18,16,0	17,17,0	48	11	34	34	1	0
SNV	4	28514102	A	G		Intragenic	Intragenic	intragenic					0/1	0/1	0/1	0/1	19,31,0	16,10,0	14,21,0	19,15,0	50	26	35	34	0	0
SNV	4	33344089	T	C		Intergenic	Intergenic	intergenic					0/1	0/1	0/1	0/1	40,19,0	16,9,0	15,19,0	41,31,0	59	25	34	72	0	0
SNV	4	34202860	C	T		Intragenic	Intragenic	intragenic					0/1	0/1	0/1	0/1	32,32,0	12,12,0	19,24,0	19,15,0	64	24	43	34	0	0
SNV	4	40401325	C	T		Intergenic	Intergenic	intergenic					0/1	0/1	0/1	0/1	32,28,0	9,8,0	10,24,0	19,27,0	60	17	34	46	1	0
SNV	4	45914689	C	A		Intergenic	Intergenic	intergenic					0/1	0/1	0/1	0/1	29,23,0	16,18,0	12,27,0	18,16,0	52	34	39	34	0	0
SNV	4	49650797	G	A		Intergenic	Intergenic	intergenic					1/1	1/1	1/1	1/1	1,33,0	0,20,0	0,39,0	2,38,0	34	20	39	40	0	0
SNV	4	98373316	C	T		Intragenic	Intragenic	intragenic					0/1	0/1	0/1	0/1	41,38,0	4,2,0	18,23,0	21,13,0	79	6	41	34	1	0
SNV	5	2993152	G	A		Intergenic	Intergenic	intergenic					1/1	1/1	1/1	1/1	0,46,0	0,14,0	0,34,0	0,50,0	46	14	34	50	1	0
SNV	5	3479997	C	T		Intragenic	Intragenic	intragenic					1/1	1/1	1/1	1/1	0,63,0	0,21,0	0,34,0	0,36,0	63	21	34	36	0	0
SNV	5	62253437	G	A		Intergenic	Intergenic	intergenic					1/1	1/1	1/1	1/1	0,42,0	0,20,0	0,34,0	0,62,0	42	20	34	62	0	0
SNV	5	68792166	C	T	OCLN	OCLN(Intron Variant)	Intragenic	intragenic			c.-69+3680C>T		1/1	1/1	1/1	1/1	0,42,0	0,9,0	0,34,0	0,38,0	42	9	34	38	1	0
SNV	5	100840550	G	A		Intergenic	Intergenic	intergenic					1/1	1/1	1/1	1/1	0,45,0	0,30,0	0,34,0	0,36,0	45	30	34	36	0	0
SNV	5	122971887	G	A		Intragenic	Intragenic	intragenic					1/1	1/1	1/1	1/1	2,59,0	0,8,0	0,47,0	0,34,0	61	8	47	34	1	0
SNV	5	154218614	G	A	FAXDC2	FAXDC2(Intron Variant)	Intragenic	intragenic			c.1-876C>T		1/1	1/1	1/1	1/1	0,54,0	0,28,0	0,37,0	0,34,0	54	28	37	34	0	0
SNV	5	155108056	G	A		Intergenic	Intergenic	intergenic					1/1	1/1	1/1	1/1	0,50,0	0,7,0	0,38,0	0,34,0	50	7	38	34	1	0
SNV	5	161483541	G	A		Intergenic	Intergenic	intergenic					1/1	1/1	1/1	1/1	0,45,0	0,24,0	0,34,0	0,44,0	45	24	34	44	0	0
SNV	5	179813598	C	T		Intergenic	Intergenic	intergenic					1/1	1/1	1/1	1/1	0,50,0	0,25,0	0,41,0	0,34,0	50	25	41	34	0	0
SNV	6	95657730	G	A		Intergenic	Intergenic	intergenic					0/1	0/1	0/1	0/1	22,42,0	9,14,0	16,18,0	33,35,0	64	23	34	68	0	0
SNV	6	97692096	G	A	MMS22L	MMS22L(Intron Variant)	Intragenic	intragenic			c.1182+2408C>T		0/1	0/1	0/1	0/1	45,22,0	14,7,0	14,20,0	41,25,0	67	21	34	66	0	0
SNV	6	137721798	A	T		Intergenic	Intergenic	intergenic					0/1	0/1	0/1	0/1	57,15,0	26,11,0	22,12,0	64,31,0	72	37	34	95	0	0
SNV	6	145216194	C	T		Intergenic	Intergenic	intergenic					0/1	0/1	0/1	0/1	47,21,0	23,9,0	21,13,0	43,30,0	68	32	34	73	0	0
SNV	6	154957580	G	T		Intergenic	Intergenic	intergenic					0/1	0/1	0/1	0/1	54,37,0	19,9,0	17,17,0	50,28,0	91	28	34	78	0	0
SNV	6	161139083	A	G	PLG	PLG(disulfide_bond)	Intragenic	intragenic			c.788-243A>G		0/1	0/1	0/1	0/1	27,54,0	7,13,0	20,14,0	23,32,0	81	20	34	55	0	0
SNV	7	49812253	G	A	VWC2	VWC2 (Upstream/Downstream)	Intergenic	upstream gene			c.-557G>A		0/1	0/1	0/1	0/1	22,35,0	17,15,0	27,35,0	14,20,0	57	32	62	34	0	0
SmallInsertion	7	110835883	T	TATTTC	IMMP2L	IMMP2L(Intron Variant)	Intragenic	intragenic			c.240-232267_240-232263dupGAAAT		1/1	1/1	1/1	1/1	0,43,0	0,9,0	0,40,0	2,32,0	43	9	40	34	1	0
SNV	7	151421800	A	C	PRKAG2	PRKAG2(Intron Variant)	Intragenic	intragenic			c.467-49077T>G		1/1	1/1	1/1	1/1	0,57,0	0,16,0	0,42,0	0,34,0	57	16	42	34	1	0
SNV	8	29766141	G	T		Intragenic	Intragenic	intragenic					0/1	0/1	0/1	0/1	31,35,0	10,15,0	24,42,0	21,13,0	66	25	66	34	0	0
SNV	8	30638961	C	T	PPP2CB	PPP2CB (Upstream/Downstream)	Intergenic	downstream gene			c.*1381G>A		0/1	0/1	0/1	0/1	27,32,0	12,18,0	14,23,0	14,20,0	59	30	37	34	0	0
SNV	8	142392572	C	T		Intergenic	Intergenic	intergenic					0/1	0/1	0/1	0/1	28,27,0	11,12,0	15,30,0	13,21,0	55	23	45	34	0	0
SNV	9	14873009	G	A	FREM1	FREM1(Intron Variant)	Intragenic	intragenic			c.-267-3767C>T		1/1	1/1	1/1	1/1	0,34,0	0,2,0	0,44,0	0,48,0	34	2	44	48	1	0
SNV	9	18750480	C	T	ADAMTSL1	ADAMTSL1(domain:TSP_type-1_6)	Intragenic	intragenic			c.2007-2816C>T		1/1	1/1	1/1	1/1	0,69,0	0,31,0	0,34,0	0,66,0	69	31	34	66	0	0
SNV	9	26019843	G	T		Intergenic	Intergenic	intergenic					1/1	1/1	1/1	1/1	0,65,0	0,23,0	0,34,0	0,66,0	65	23	34	66	0	0
SNV	9	26213322	G	T		Intergenic	Intergenic	intergenic					1/1	1/1	1/1	1/1	0,70,0	0,20,0	0,51,0	0,34,0	70	20	51	34	0	0
SNV	9	27416506	G	A	MOB3B	MOB3B(Intron Variant)	Intragenic	intragenic			c.418+38625C>T		1/1	1/1	1/1	1/1	0,66,0	0,23,0	0,38,0	0,34,0	66	23	38	34	0	0
SNV	10	565565	G	A	DIP2C	DIP2C(domain:DMAP-interaction)	Intragenic	intragenic			c.86-33095C>T		1/1	1/1	1/1	1/1	0,45,0	0,14,0	0,38,0	0,34,0	45	14	38	34	1	0
SNV	10	565566	G	A	DIP2C	DIP2C(domain:DMAP-interaction)	Intragenic	intragenic			c.86-33096C>T		1/1	1/1	1/1	1/1	0,45,0	0,14,0	0,39,0	0,34,0	45	14	39	34	1	0
SNV	10	30998000	G	A		Intragenic	Intragenic	intragenic					0/1	0/1	1/1	0/1	15,41,0	4,17,0	1,33,0	17,50,0	56	21	34	67	0	0
SNV	10	50352890	C	A		Intragenic	Intragenic	intragenic					1/1	1/1	1/1	1/1	0,51,0	0,10,0	0,34,0	0,45,0	51	10	34	45	1	0
SNV	10	83147233	C	T		Intergenic	Intergenic	intergenic					1/1	1/1	1/1	1/1	0,47,0	0,20,0	0,34,0	0,49,0	47	20	34	49	0	0
SmallDeletion	10	97071370	TAAGGTAAGAAGTGGTGTCTTC	T	SORBS1	SORBS1 (Upstream/Downstream)	Intergenic	downstream gene			c.*4052_*4052delGAAGACACCACTTCTTACCTT		1/1	1/1	1/1	1/1	0,36,0	0,18,0	0,34,0	0,69,0	36	18	34	69	1	0
SNV	10	102920113	G	A		Intergenic	Intergenic	intergenic					1/1	1/1	1/1	1/1	0,54,0	1,22,0	0,36,0	0,34,0	54	23	36	34	0	0
SNV	10	114152356	C	T	ACSL5	ACSL5(Intron Variant)	Intragenic	intragenic			c.140-2320C>T		1/1	1/1	1/1	1/1	0,46,0	0,21,0	0,46,0	0,34,0	46	21	46	34	0	0
SNV	11	4158548	G	A	RRM1	RRM1(Intron Variant)	Intragenic	intragenic			c.2191-877G>A		1/1	1/1	1/1	1/1	0,75,0	0,10,0	0,34,0	0,49,0	75	10	34	49	1	0
SNV	11	7099882	G	A		Intergenic	Intergenic	intergenic					1/1	1/1	1/1	1/1	0,46,0	1,35,0	0,34,0	0,61,0	46	36	34	61	0	0
SNV	11	84481752	G	A	DLG2	DLG2(Intron Variant)	Intragenic	intragenic			c.358-235978C>T		1/1	1/1	1/1	1/1	0,70,0	0,16,0	0,37,0	0,34,0	70	16	37	34	1	0
SNV	11	89734034	G	A		Intergenic	Intergenic	intergenic					0/1	0/1	0/1	0/1	21,19,0	15,16,0	22,12,0	30,11,0	40	31	34	41	0	0
SNV	11	93019679	G	A		Intergenic	Intergenic	intergenic					1/1	1/1	1/1	1/1	0,76,0	1,40,0	0,34,0	0,66,0	76	41	34	66	0	0
SNV	11	129184733	C	T		Intergenic	Intergenic	intergenic					1/1	1/1	1/1	1/1	0,53,0	0,8,0	0,34,0	0,40,0	53	8	34	40	1	0
SNV	12	39385425	C	T		Intergenic	Intergenic	intergenic					0/1	0/1	0/1	0/1	18,16,0	3,9,0	11,25,0	17,19,0	34	12	36	36	1	0
SNV	12	125470219	G	A	DHX37	DHX37(Intron Variant)	Intragenic	intragenic			c.276+423C>T		0/1	0/1	0/1	0/1	16,47,0	10,21,0	25,28,0	14,20,0	63	31	53	34	0	0
SNV	14	27067605	G	A	NOVA1	NOVA1 (Upstream/Downstream)	Intergenic	upstream gene			c.-319C>T		1/1	1/1	1/1	1/1	0,46,0	0,5,0	0,38,0	0,34,0	46	5	38	34	1	0
SNV	15	63560902	C	T	RAB8B	RAB8B (Upstream/Downstream)	Intergenic	downstream gene			c.*780C>T		1/1	1/1	1/1	1/1	0,52,0	0,24,0	0,41,0	0,34,0	52	24	41	34	0	0
SNV	15	87483382	C	T	AGBL1	AGBL1(Intron Variant)	Intragenic	intragenic			c.3084-47836C>T		0/1	0/1	0/1	0/1	43,39,0	24,33,0	14,20,0	20,29,0	82	57	34	49	0	0
SNV	16	15528646	G	T	RP11-1021N1.1	RP11-1021N1.1(Intron Variant)	Intragenic	intragenic			c.310+38582G>T		0/1	0/1	0/1	0/1	30,46,0	3,6,0	29,29,0	13,21,0	76	9	58	34	1	0
SNV	16	18292329	C	T		Intergenic	Intergenic	intergenic					0/1	0/1	0/1	0/1	29,17,0	12,6,0	24,11,0	27,7,0	46	18	35	34	1	0
SNV	16	35240733	C	T		Intergenic	Intergenic	intergenic					1/1	1/1	1/1	1/1	0,35,0	0,32,0	0,34,0	0,37,0	35	32	34	37	0	0
SNV	16	50851458	T	C		Intergenic	Intergenic	intergenic					1/1	1/1	1/1	1/1	0,42,0	0,11,0	0,34,0	0,46,0	42	11	34	46	1	0
SNV	16	56022702	C	T		Intergenic	Intergenic	intergenic					1/1	1/1	1/1	1/1	0,42,0	0,5,0	0,34,0	0,37,0	42	5	34	37	1	0
SNV	16	65516872	C	T		Intragenic	Intragenic	intragenic					1/1	1/1	1/1	1/1	0,38,0	0,20,0	0,34,0	0,42,0	38	20	34	42	0	0
SNV	16	68555344	G	A		Intergenic	Intergenic	intergenic					1/1	1/1	1/1	1/1	0,57,0	1,20,0	0,34,0	1,55,0	57	21	34	56	0	0
SNV	16	70638489	C	T		Intragenic	Intragenic	intragenic					1/1	1/1	1/1	1/1	0,75,0	0,25,0	0,34,0	0,57,0	75	25	34	57	0	0
SNV	16	72338621	G	A		Intergenic	Intergenic	intergenic					1/1	1/1	1/1	1/1	1,68,0	0,27,0	0,34,0	0,66,0	69	27	34	66	0	0
SNV	16	76241355	G	A		Intergenic	Intergenic	intergenic					1/1	1/1	1/1	1/1	0,55,0	0,25,0	0,34,0	0,62,0	55	25	34	62	0	0
SNV	17	12192627	C	T		Intergenic	Intergenic	intergenic					0/1	0/1	0/1	0/1	34,75,0	4,16,0	19,50,0	11,23,0	109	20	69	34	0	0
SNV	18	48800483	A	T		Intergenic	Intergenic	intergenic					0/1	0/1	1/1	0/1	10,48,0	8,21,0	0,34,0	13,41,0	58	29	34	54	0	0
SNV	18	52333056	C	T		Intergenic	Intergenic	intergenic					0/1	0/1	1/1	0/1	15,51,0	10,29,0	0,34,0	16,88,0	66	39	34	104	0	0
SNV	19	55406340	G	A	FCAR	FCAR (Upstream/Downstream)	Intergenic	downstream gene			c.*874G>A		0/1	0/1	0/1	0/1	5,30,0	3,11,0	12,22,0	10,24,0	35	14	34	34	1	0
SNV	20	34105550	C	T		Intergenic	Intergenic	intergenic					0/1	0/1	0/1	0/1	54,44,0	23,18,0	36,35,0	21,13,0	98	41	71	34	0	0
SNV	20	56464506	C	T		Intergenic	Intergenic	intergenic					0/1	0/1	0/1	0/1	29,38,0	9,18,0	19,15,0	19,17,0	67	27	34	36	0	0
SNV	X	4637881	C	T		Intergenic	Intergenic	intergenic					1/1	1/1	1/1	1/1	0,44,0	0,34,0	0,34,0	0,66,0	44	34	34	66	0	0
SmallDeletion	X	19257474	AG	A		Intergenic	Intergenic	intergenic					0/1	0/1	0/1	0/1	25,32,0	15,14,0	13,21,0	24,28,0	57	29	34	52	0	0
SNV	X	19404818	G	A	MAP3K15	MAP3K15(domain:Protein_kinase)	Intragenic	intragenic			c.2431+5302C>T		1/1	1/1	1/1	1/1	0,54,0	0,17,0	0,34,0	0,38,0	54	17	34	38	1	0
SNV	X	41336527	C	T	NYX	NYX (Upstream/Downstream)	Intergenic	downstream gene			c.*1902C>T		1/1	1/1	1/1	1/1	0,70,0	1,21,0	0,49,0	0,34,0	70	22	49	34	0	0
SNV	X	63644143	C	T		Intergenic	Intergenic	intergenic					1/1	1/1	1/1	1/1	0,44,0	0,29,0	0,48,0	0,34,0	44	29	48	34	0	0
SNV	X	67476818	G	A	OPHN1	OPHN1(Intron Variant)	Intragenic	intragenic			c.384+17762C>T		1/1	1/1	1/1	1/1	0,52,0	0,21,0	0,61,0	0,34,0	52	21	61	34	0	0
SNV	X	70083153	G	A	TEX11	TEX11(Intron Variant)	Intragenic	intragenic			c.290-2367C>T		1/1	1/1	1/1	1/1	0,55,0	0,17,0	0,37,0	1,33,0	55	17	37	34	1	0
SNV	X	81054518	G	A		Intergenic	Intergenic	intergenic					1/1	1/1	1/1	1/1	0,57,0	0,36,0	0,47,0	0,34,0	57	36	47	34	0	0
SNV	X	95436706	C	A		Intergenic	Intergenic	intergenic					1/1	1/1	1/1	1/1	0,67,0	0,32,0	0,34,0	1,60,0	67	32	34	61	0	0
SNV	X	117186169	T	A		Intragenic	Intragenic	intragenic					1/1	1/1	1/1	1/1	0,55,0	0,18,0	0,52,0	0,34,0	55	18	52	34	1	0
SNV	5	156908803	G	A	ADAM19	ADAM19(P900L)	Missense	missense	Coding		c.2699C>T p.Pro900Leu		1/1	1/1	1/1	1/1	0,70,0	0,16,0	0,51,0	0,35,0	70	16	51	35	1	0
SNV	1	6167092	G	A	CHD5	CHD5(Intron Variant)	Intragenic	intragenic			c.5579-253C>T		0/1	0/1	1/1	0/1	13,37,0	2,15,0	0,35,0	12,34,0	50	17	35	46	1	0
SNV	1	40615301	C	A		Intergenic	Intergenic	intergenic					0/1	0/1	1/1	0/1	12,47,0	10,22,0	0,53,0	12,23,0	59	32	53	35	0	0
SNV	1	40615302	C	T		Intergenic	Intergenic	intergenic					0/1	0/1	1/1	0/1	11,47,0	10,22,0	0,54,0	12,23,0	58	32	54	35	0	0
SNV	1	83945878	C	T		Intergenic	Intergenic	intergenic					0/1	0/1	1/1	0/1	14,52,0	9,27,0	0,35,0	9,53,0	66	36	35	62	0	0
SNV	1	88599142	G	T		Intergenic	Intergenic	intergenic					1/1	1/1	1/1	1/1	0,59,0	0,21,0	0,57,0	0,35,0	59	21	57	35	0	0
SNV	1	99094800	G	A		Intergenic	Intergenic	intergenic					1/1	1/1	1/1	1/1	0,57,0	0,28,0	0,35,0	0,71,0	57	28	35	71	0	0
SNV	2	38865069	C	T		Intergenic	Intergenic	intergenic					0/1	0/1	0/1	0/1	41,23,0	14,8,0	26,9,0	28,17,0	64	22	35	45	0	0
SNV	2	73948522	C	T		Intergenic	Intergenic	intergenic					0/1	0/1	0/1	0/1	17,44,0	10,24,0	23,38,0	11,24,0	61	34	61	35	0	0
SNV	2	76277321	C	T		Intergenic	Intergenic	intergenic					0/1	0/1	0/1	0/1	46,22,0	46,13,0	24,11,0	36,18,0	68	59	35	54	0	0
SNV	2	77881812	G	A		Intergenic	Intergenic	intergenic					0/1	0/1	0/1	0/1	23,35,0	6,23,0	15,52,0	11,24,0	58	29	67	35	0	0
SNV	2	79567708	C	T		Intragenic	Intragenic	intragenic					0/1	0/1	0/1	0/1	30,19,0	25,12,0	31,11,0	20,15,0	49	37	42	35	0	0
SNV	2	132415397	G	A		Intergenic	Intergenic	intergenic					0/1	0/1	0/1	0/1	25,29,0	4,5,0	14,21,0	15,20,0	54	9	35	35	1	0
SNV	2	233304367	C	T		Intergenic	Intergenic	TF binding site					0/1	0/1	0/1	0/1	57,30,0	14,5,0	43,26,0	22,13,0	87	19	69	35	1	0
SNV	3	1282258	G	A	CNTN6	CNTN6(Intron Variant)	Intragenic	intragenic			c.358+12581G>A		1/1	1/1	1/1	1/1	0,51,0	0,33,0	0,35,0	0,48,0	51	33	35	48	0	0
SNV	3	2069152	C	T		Intergenic	Intergenic	intergenic					1/1	1/1	1/1	1/1	0,50,0	0,40,0	0,35,0	0,58,0	50	40	35	58	0	0
SNV	3	20896803	T	A		Intergenic	Intergenic	intergenic					0/1	0/1	0/1	0/1	30,5,0	7,9,0	26,12,0	25,17,0	35	16	38	42	1	0
SNV	3	34954848	G	T		Intergenic	Intergenic	intergenic					0/1	0/1	0/1	0/1	35,32,0	11,8,0	25,12,0	19,16,0	67	19	37	35	1	0
SNV	3	136330208	C	G	STAG1	STAG1(Intron Variant)	Intragenic	intragenic			c.133-6893G>C		0/1	0/1	0/1	0/1	50,50,0	14,14,0	18,17,0	35,33,0	100	28	35	68	0	0
SNV	4	943944	G	T	TMEM175	TMEM175(Intron Variant)	Intragenic	intragenic			c.193-265G>T		0/1	0/1	0/1	0/1	31,15,0	5,5,0	18,17,0	22,16,0	46	10	35	38	1	0
SNV	4	3289757	C	T		Intergenic	Intergenic	intergenic					0/1	0/1	0/1	0/1	18,39,0	6,7,0	26,23,0	15,20,0	57	13	49	35	1	0
SNV	4	4415430	A	T	NSG1	NSG1(Intron Variant)	Intragenic	intragenic			c.358-3532A>T		0/1	0/1	0/1	0/1	21,14,0	5,9,0	17,19,0	23,25,0	35	14	36	48	1	0
SNV	4	8703310	C	T		Intergenic	Intergenic	intergenic					0/1	0/1	0/1	0/1	28,20,0	8,13,0	18,21,0	17,18,0	48	21	39	35	0	0
SNV	4	11173357	C	T		Intergenic	Intergenic	intergenic					0/1	0/1	0/1	0/1	36,28,0	18,8,0	14,21,0	22,29,0	64	26	35	51	0	0
SNV	4	11747635	G	T		Intragenic	Intragenic	intragenic					0/1	0/1	0/1	0/1	23,22,0	9,7,0	18,17,0	24,19,0	45	16	35	43	1	0
SNV	4	21670864	C	A	KCNIP4	KCNIP4(region_of_interest:KIS)	Intragenic	intragenic			c.61+279330G>T		0/1	0/1	0/1	0/1	24,25,0	7,11,0	14,21,0	25,32,0	49	18	35	57	1	0
SNV	4	27766454	G	A		Intergenic	Intergenic	intergenic					0/1	0/1	0/1	0/1	29,24,0	13,9,0	20,15,0	28,41,0	53	22	35	69	0	0
SNV	4	31118487	C	T	PCDH7	PCDH7(Intron Variant)	Intragenic	intragenic			c.3392-25608C>T		0/1	0/1	0/1	0/1	26,31,0	10,11,0	17,18,0	31,23,0	57	21	35	54	0	0
SNV	4	32873204	G	A		Intergenic	Intergenic	intergenic					0/1	0/1	0/1	0/1	29,22,0	10,13,0	20,15,0	41,37,0	51	23	35	78	0	0
SNV	4	33214050	C	T		Intergenic	Intergenic	intergenic					0/1	0/1	0/1	0/1	18,18,0	12,13,0	17,18,0	25,24,0	36	25	35	49	0	0
SNV	4	91864952	A	G	CCSER1	CCSER1(Intron Variant)	Intragenic	intragenic			c.2172+20354A>G		0/1	0/1	0/1	0/1	54,11,0	26,12,0	22,13,0	26,9,0	65	38	35	35	0	0
SNV	4	167491241	C	T		Intergenic	Intergenic	intergenic					0/1	0/1	0/1	0/1	22,17,0	10,8,0	15,20,0	29,37,0	39	18	35	66	1	0
SNV	4	171354037	C	T		Intergenic	Intergenic	intergenic					0/1	0/1	0/1	0/1	22,15,0	14,9,0	11,24,0	23,17,0	37	23	35	40	0	0
SNV	5	369148	C	T	AHRR	AHRR(Intron Variant)	Intragenic	intragenic			c.257-7577C>T		1/1	1/1	1/1	1/1	0,57,0	0,33,0	0,35,0	0,56,0	57	33	35	56	0	0
SNV	5	853575	C	T	ZDHHC11	ZDHHC11 (Upstream/Downstream)	Intergenic	upstream gene			c.-385G>A		1/1	1/1	1/1	1/1	6,43,0	1,16,0	2,34,0	2,33,0	49	17	36	35	1	0
SNV	5	84647150	C	T		Intergenic	Intergenic	intergenic					1/1	1/1	1/1	1/1	0,59,0	0,24,0	0,35,0	0,38,0	59	24	35	38	0	0
SNV	5	146966549	G	A	JAKMIP2	JAKMIP2 (Upstream/Downstream)	Intergenic	downstream gene			c.*2901C>T		1/1	1/1	1/1	1/1	0,63,0	0,35,0	0,53,0	0,35,0	63	35	53	35	0	0
SNV	5	151963986	C	T		Intergenic	Intergenic	intergenic					1/1	1/1	1/1	1/1	0,39,0	0,23,0	0,46,0	0,35,0	39	23	46	35	0	0
SNV	5	170624865	A	G	RANBP17	RANBP17(Intron Variant)	Intragenic	intragenic			c.2039-1809A>G		1/1	1/1	1/1	1/1	0,48,0	0,13,0	0,35,0	0,47,0	48	13	35	47	1	0
SNV	5	178640028	G	A	ADAMTS2	ADAMTS2(maturation_peptide)	Intragenic	intragenic			c.689-5312C>T		1/1	1/1	1/1	1/1	0,53,0	0,18,0	0,43,0	0,35,0	53	18	43	35	1	0
SNV	6	37781463	G	A		Intergenic	Intergenic	intergenic					0/1	0/1	0/1	0/1	33,38,0	9,17,0	11,29,0	22,13,0	71	26	40	35	0	0
SNV	6	71342974	G	A		Intergenic	Intergenic	intergenic					0/1	0/1	0/1	0/1	36,21,0	13,8,0	17,18,0	28,15,0	57	21	35	43	0	0
SNV	6	96000251	A	T		Intergenic	Intergenic	intergenic					0/1	0/1	0/1	0/1	32,48,0	11,12,0	17,18,0	21,30,0	80	23	35	51	0	0
SNV	6	101510671	G	A		Intergenic	Intergenic	intergenic					0/1	0/1	0/1	0/1	19,44,0	11,15,0	18,17,0	31,49,0	63	26	35	80	0	0
SNV	7	29513135	G	A	CHN2	CHN2(Intron Variant)	Intragenic	intragenic			c.802-6760G>A		0/1	0/1	0/1	0/1	30,39,0	18,19,0	20,29,0	18,17,0	69	37	49	35	0	0
SNV	7	63130373	C	A		Intergenic	Intergenic	intergenic					0/1	0/1	0/1	0/1	29,20,0	5,3,0	17,20,0	20,15,0	49	8	37	35	1	0
SNV	7	72926391	A	T	BAZ1B	BAZ1B(Intron Variant)	Intragenic	intragenic			c.108-1209T>A		0/1	0/1	0/1	0/1	43,31,0	20,16,0	24,19,0	15,20,0	74	36	43	35	0	0
SNV	7	125897997	C	A		Intergenic	Intergenic	intergenic					1/1	1/1	1/1	1/1	0,35,0	1,31,0	1,51,0	0,79,0	35	32	52	79	0	0
SNV	7	149030886	A	G		Intergenic	Intergenic	intergenic					0/1	0/1	0/1	0/1	45,45,0	11,11,0	40,35,0	15,20,0	90	22	75	35	0	0
SNV	8	5038332	C	T		Intergenic	Intergenic	intergenic					0/1	0/1	0/1	0/1	37,31,0	20,19,0	20,31,0	15,20,0	68	39	51	35	0	0
SNV	8	13737638	G	A		Intergenic	Intergenic	intergenic					0/1	0/1	0/1	0/1	25,33,0	17,17,0	9,26,0	14,21,0	58	34	35	35	0	0
SNV	8	58046606	G	A		Intergenic	Intergenic	intergenic					0/1	0/1	0/1	0/1	31,23,0	16,7,0	23,15,0	14,21,0	54	23	38	35	0	0
SNV	8	71193497	G	A	NCOA2	NCOA2(Intron Variant)	Intragenic	intragenic			c.-20+15482C>T		0/1	0/1	0/1	0/1	30,41,0	16,20,0	11,24,0	24,22,0	71	36	35	46	0	0
SNV	8	136155380	G	T		Intergenic	Intergenic	intergenic					0/1	0/1	0/1	0/1	24,37,0	12,18,0	13,22,0	15,25,0	61	30	35	40	0	0
SNV	9	1786578	C	T		Intergenic	Intergenic	intergenic					1/1	1/1	1/1	1/1	0,68,0	0,28,0	0,35,0	0,47,0	68	28	35	47	0	0
SNV	10	1585325	C	T	ADARB2	ADARB2(region_of_interest:R-domain__ssRNA-binding_)	Intragenic	intragenic			c.101-163970G>A		1/1	1/1	1/1	1/1	0,46,0	0,14,0	0,58,0	0,35,0	46	14	58	35	1	0
SNV	10	6845287	C	T		Intragenic	Intragenic	intragenic					1/1	1/1	1/1	1/1	0,68,0	0,37,0	0,35,0	0,50,0	68	37	35	50	0	0
SNV	10	9402838	C	T		Intergenic	Intergenic	intergenic					0/1	0/1	1/1	0/1	27,56,0	5,20,0	0,35,0	8,56,0	83	25	35	64	0	0
SNV	10	35044102	G	A	PARD3	PARD3(Intron Variant)	Intragenic	intragenic			c.121-58755C>T		1/1	1/1	1/1	1/1	0,49,0	0,17,0	0,45,0	0,35,0	49	17	45	35	1	0
SNV	10	37975247	C	T		Intergenic	Intergenic	intergenic					1/1	1/1	1/1	1/1	0,46,0	0,17,0	0,35,0	0,45,0	46	17	35	45	1	0
SNV	10	38477027	G	A		Intragenic	Intragenic	intragenic					1/1	1/1	1/1	1/1	0,60,0	0,34,0	0,35,0	0,59,0	60	34	35	59	0	0
SNV	10	45343491	G	A		Intragenic	Intragenic	intragenic					1/1	1/1	1/1	1/1	0,40,0	0,22,0	0,35,0	0,44,0	40	22	35	44	0	0
SNV	10	55181531	C	T		Intergenic	Intergenic	intergenic					1/1	1/1	1/1	1/1	0,53,0	0,38,0	0,48,0	0,35,0	53	38	48	35	0	0
SNV	10	62279637	G	A		Intragenic	Intragenic	intragenic					1/1	1/1	1/1	1/1	0,63,0	0,32,0	0,35,0	0,84,0	63	32	35	84	0	0
SNV	10	63900625	A	C		Intergenic	Intergenic	intergenic					1/1	1/1	1/1	1/1	0,66,0	0,11,0	0,35,0	0,40,0	66	11	35	40	1	0
SNV	10	73002189	C	T	UNC5B	UNC5B(topological_domain:Extracellular)	Intragenic	intragenic			c.79+29368C>T		1/1	1/1	1/1	1/1	0,46,0	0,15,0	0,48,0	0,35,0	46	15	48	35	1	0
SNV	10	86835500	C	A		Intergenic	Intergenic	intergenic					1/1	1/1	1/1	1/1	0,35,0	0,6,0	0,42,0	0,58,0	35	6	42	58	1	0
SNV	10	107782576	G	A		Intergenic	Intergenic	intergenic					1/1	1/1	1/1	1/1	0,61,0	0,22,0	0,35,0	0,56,0	61	22	35	56	0	0
SNV	10	123226740	C	A		Intergenic	Intergenic	intergenic					1/1	1/1	1/1	1/1	0,35,0	0,23,0	0,53,0	1,55,0	35	23	53	56	0	0
SNV	10	130635690	T	A		Intergenic	Intergenic	intergenic					1/1	1/1	1/1	1/1	0,62,0	0,28,0	0,35,0	0,72,0	62	28	35	72	0	0
SNV	10	134524903	G	A	INPP5A	INPP5A(Intron Variant)	Intragenic	intragenic			c.647+943G>A		1/1	1/1	1/1	1/1	0,35,0	0,11,0	0,41,0	0,47,0	35	11	41	47	1	0
SNV	11	45122913	C	T	PRDM11	PRDM11(Intron Variant)	Intragenic	intragenic			c.96+5461C>T		1/1	1/1	1/1	1/1	0,78,0	1,30,0	0,48,0	0,35,0	78	31	48	35	0	0
SNV	11	45122914	C	T	PRDM11	PRDM11(Intron Variant)	Intragenic	intragenic			c.96+5462C>T		1/1	1/1	1/1	1/1	0,74,0	1,31,0	0,48,0	0,35,0	74	32	48	35	0	0
SNV	12	415896	G	A	KDM5A	KDM5A(Intron Variant)	Intragenic	intragenic			c.4074+216C>T		0/1	0/1	0/1	0/1	23,50,0	7,19,0	22,33,0	14,21,0	73	26	55	35	0	0
SNV	12	132327090	G	A	MMP17	MMP17(Intron Variant)	Intragenic	intragenic			c.883+745G>A		0/1	0/1	0/1	0/1	65,40,0	14,7,0	42,17,0	22,13,0	105	21	59	35	0	0
SNV	13	25849924	G	T	MTMR6	MTMR6(beta_strand)	Intragenic	intragenic			c.25-1599C>A		0/1	0/1	0/1	0/1	39,34,0	8,5,0	18,17,0	15,27,0	73	13	35	42	1	0
SNV	16	66067213	C	T		Intergenic	Intergenic	intergenic					1/1	1/1	1/1	1/1	0,47,0	0,18,0	0,35,0	0,59,0	47	18	35	59	1	0
SNV	16	71013055	G	A	HYDIN	HYDIN(Intron Variant)	Intragenic	intragenic			c.4511-111C>T		1/1	1/1	1/1	0/1	2,54,0	0,21,0	3,32,0	7,62,0	56	21	35	69	0	0
SNV	16	74173284	G	A		Intragenic	Intragenic	intragenic					1/1	1/1	1/1	1/1	0,55,0	1,24,0	0,60,0	0,35,0	55	25	60	35	0	0
SNV	16	77054910	G	T		Intergenic	Intergenic	intergenic					1/1	1/1	1/1	1/1	0,52,0	0,32,0	0,35,0	0,60,0	52	32	35	60	0	0
SNV	16	80161556	G	T		Intragenic	Intragenic	intragenic					1/1	1/1	1/1	1/1	0,45,0	0,23,0	0,47,0	0,35,0	45	23	47	35	0	0
SNV	16	89935146	C	T	TCF25	TCF25 (Upstream/Downstream)	Intergenic	upstream gene			c.-57C>T		1/1	1/1	1/1	1/1	0,55,0	0,30,0	0,53,0	0,35,0	55	30	53	35	0	0
SmallDeletion	17	3631804	TTACAGG	T	ITGAE	ITGAE(topological_domain:Extracellular)	Intragenic	intragenic			c.2913-348_2913-343delCCTGTA		0/1	0/1	0/1	0/1	17,48,0	10,10,0	19,45,0	10,25,0	65	20	64	35	0	0
SNV	17	71215357	G	A	FAM104A	FAM104A(Intron Variant)	Intragenic	intragenic			c.322-6478C>T		0/1	0/1	0/1	0/1	16,42,0	8,16,0	33,36,0	14,21,0	58	24	69	35	0	0
SNV	17	75099925	C	G	SEC14L1	SEC14L1(Intron Variant)	Intragenic	intragenic			c.-136+10496C>G		0/1	0/1	0/1	0/1	38,25,0	17,3,0	30,13,0	28,7,0	63	20	43	35	0	0
SNV	18	35251313	G	T		Intergenic	Intergenic	intergenic					0/1	1/1	1/1	0/1	17,48,0	2,14,0	0,35,0	16,55,0	65	16	35	71	1	0
SNV	18	38952663	C	T		Intergenic	Intergenic	intergenic					0/1	0/1	1/1	0/1	22,62,0	8,31,0	0,35,0	13,45,0	84	39	35	58	0	0
SNV	18	58491287	G	T		Intragenic	Intragenic	intragenic					0/1	0/1	1/1	0/1	14,72,0	8,41,0	0,35,0	18,83,0	86	49	35	101	0	0
SNV	18	65298355	G	A		Intragenic	Intragenic	intragenic					0/1	0/1	1/1	0/1	13,50,0	3,26,0	0,35,0	13,46,0	63	29	35	59	0	0
SNV	22	42490605	C	T	NDUFA6	NDUFA6 (Upstream/Downstream)	Intergenic	upstream gene			c.-134G>A		0/1	0/1	0/1	0/1	45,56,0	19,16,0	31,28,0	22,13,0	101	35	59	35	0	0
SNV	X	4186636	G	A		Intergenic	Intergenic	intergenic					1/1	1/1	1/1	1/1	0,51,0	1,26,0	0,35,0	0,42,0	51	27	35	42	0	0
SNV	X	6407630	G	A		Intergenic	Intergenic	intergenic					1/1	1/1	1/1	1/1	0,54,0	0,25,0	0,35,0	0,80,0	54	25	35	80	0	0
SNV	X	17901122	G	T		Intergenic	Intergenic	intergenic					1/1	1/1	1/1	1/1	0,35,0	0,20,0	0,44,0	0,64,0	35	20	44	64	0	0
SNV	X	25885666	G	A		Intergenic	Intergenic	intergenic					1/1	1/1	1/1	1/1	0,60,0	0,28,0	0,35,0	0,61,0	60	28	35	61	0	0
SNV	X	48398290	G	A	TBC1D25	TBC1D25(V35V)	Synonymous	synonymous			c.105G>A p.Val35Val		1/1	1/1	1/1	1/1	0,53,0	0,7,0	0,50,0	0,35,0	53	7	50	35	1	0
SNV	X	54338526	G	A	WNK3	WNK3(Intron Variant)	Intragenic	intragenic			c.538-802C>T		1/1	1/1	1/1	1/1	0,53,0	0,18,0	0,35,0	0,67,0	53	18	35	67	1	0
SNV	X	58423632	C	T		Intergenic	Intergenic	intergenic					1/1	1/1	1/1	1/1	0,35,0	0,18,0	0,37,0	0,47,0	35	18	37	47	1	0
SNV	X	65649624	G	A		Intergenic	Intergenic	intergenic					1/1	1/1	1/1	1/1	0,44,0	0,32,0	0,35,0	0,54,0	44	32	35	54	0	0
SNV	X	76065131	G	A		Intergenic	Intergenic	intergenic					1/1	1/1	1/1	1/1	0,48,0	1,15,0	0,35,0	0,58,0	48	16	35	58	1	0
SNV	X	117949182	C	T		Intergenic	Intergenic	intergenic					1/1	1/1	1/1	1/1	0,73,0	0,16,0	0,35,0	0,47,0	73	16	35	47	1	0
SNV	X	121672708	G	A		Intragenic	Intragenic	intragenic					1/1	1/1	1/1	1/1	0,64,0	0,21,0	0,45,0	0,35,0	64	21	45	35	0	0
SNV	X	126531569	C	A		Intergenic	Intergenic	intergenic					0/1	0/1	0/1	0/1	59,11,0	21,8,0	27,8,0	48,8,0	70	29	35	56	0	0
SNV	X	140960650	C	T	MAGEC3	MAGEC3(Intron Variant)	Intragenic	intragenic			c.259-6311C>T		1/1	1/1	1/1	1/1	0,60,0	1,23,0	0,35,0	0,48,0	60	24	35	48	0	0
SNV	X	147925299	C	T	AFF2	AFF2(Intron Variant)	Intragenic	intragenic			c.1262+342C>T		1/1	1/1	1/1	1/1	0,48,0	0,28,0	0,35,0	0,63,0	48	28	35	63	0	0
SNV	1	4219125	G	A		Intergenic	Intergenic	intergenic					0/1	0/1	1/1	0/1	18,50,0	8,26,0	0,36,0	16,37,0	68	34	36	53	0	0
SNV	1	14219788	C	A		Intergenic	Intergenic	intergenic					0/1	0/1	1/1	0/1	13,68,0	3,7,0	0,36,0	9,31,0	81	10	36	40	1	0
SNV	1	21740908	C	A		Intergenic	Intergenic	intergenic					0/1	0/1	1/1	0/1	13,59,0	3,20,0	0,36,0	19,52,0	72	23	36	71	0	0
SmallDeletion	1	27523283	CG	C		Intergenic	Intergenic	intergenic					0/1	0/1	1/1	0/1	13,47,0	6,14,0	0,43,0	12,24,0	60	20	43	36	0	0
SNV	1	33557588	C	T	ADC	ADC(Intron Variant)	Intragenic	intragenic			c.280-63C>T		0/1	0/1	1/1	0/1	8,61,0	5,25,0	0,36,0	6,53,0	69	30	36	59	0	0
SNV	1	36678224	T	C		Intergenic	Intergenic	intergenic					0/1	0/1	1/1	0/1	9,54,0	5,25,0	0,36,0	10,40,0	63	30	36	50	0	0
SNV	1	47785563	G	A		Intergenic	Intergenic	intergenic					0/1	0/1	1/1	0/1	16,56,0	4,14,0	0,36,0	12,39,0	72	18	36	51	1	0
SNV	1	86598552	G	A	COL24A1	COL24A1(Intron Variant)	Intragenic	intragenic			c.122-6655C>T		0/1	0/1	1/1	0/1	10,50,0	2,19,0	0,36,0	12,55,0	60	21	36	67	0	0
SNV	1	182298472	C	T		Intergenic	Intergenic	intergenic					0/1	0/1	0/1	0/1	34,33,0	13,9,0	22,23,0	15,21,0	67	22	45	36	0	0
SNV	1	233330743	A	G	PCNXL2	PCNXL2(Intron Variant)	Intragenic	intragenic			c.3066+3942T>C		0/1	0/1	0/1	0/1	54,12,0	34,10,0	47,14,0	27,9,0	66	44	61	36	0	0
SNV	2	31429088	C	T	CAPN14	CAPN14(Intron Variant)	Intragenic	intragenic			c.-52-723G>A		0/1	0/1	0/1	0/1	30,21,0	14,3,0	31,26,0	15,21,0	51	17	57	36	1	0
SNV	2	76745398	C	T		Intergenic	Intergenic	intergenic					0/1	0/1	0/1	0/1	63,24,0	22,17,0	45,22,0	22,14,0	87	39	67	36	0	0
SNV	2	167764268	C	T	XIRP2	XIRP2(Intron Variant)	Intragenic	intragenic			c.408+3868C>T		0/1	0/1	0/1	0/1	15,33,0	4,14,0	14,22,0	8,41,0	48	18	36	49	1	0
SNV	2	216111384	C	T		Intergenic	Intergenic	intergenic					0/1	0/1	0/1	0/1	41,24,0	35,15,0	25,11,0	40,16,0	65	50	36	56	0	0
SNV	2	229349147	C	T		Intragenic	Intragenic	intragenic					0/1	0/1	0/1	0/1	26,22,0	10,11,0	43,8,0	21,15,0	48	21	51	36	0	0
SNV	2	229750438	C	T		Intragenic	Intragenic	intragenic					0/1	0/1	0/1	0/1	16,50,0	7,22,0	24,42,0	9,27,0	66	29	66	36	0	0
SNV	4	2834593	C	A	SH3BP2	SH3BP2(Intron Variant)	Intragenic	intragenic			c.1660-124C>A		0/1	0/1	0/1	0/1	28,31,0	7,7,0	25,26,0	18,18,0	59	14	51	36	1	0
SNV	4	3780101	G	T		Intergenic	Intergenic	intergenic					0/1	0/1	0/1	0/1	14,22,0	6,11,0	20,22,0	17,21,0	36	17	42	38	1	0
SNV	4	6356556	A	C	PPP2R2C	PPP2R2C(repeat:WD_3)	Intragenic	intragenic			c.626-6819T>G		0/1	0/1	0/1	0/1	19,28,0	10,3,0	19,17,0	19,25,0	47	13	36	44	1	0
SNV	4	21834702	G	A	KCNIP4	KCNIP4(region_of_interest:KIS)	Intragenic	intragenic			c.61+115492C>T		0/1	0/1	0/1	0/1	24,28,0	4,9,0	25,11,0	26,29,0	52	13	36	55	1	0
SNV	4	24379096	C	T		Intergenic	Intergenic	intergenic					0/1	0/1	0/1	0/1	26,29,0	17,13,0	22,14,0	33,33,0	55	30	36	66	0	0
SNV	4	28748588	C	A		Intergenic	Intergenic	intergenic					0/1	0/1	0/1	0/1	30,25,0	9,10,0	17,19,0	24,25,0	55	19	36	49	1	0
SNV	4	43478116	C	T		Intragenic	Intragenic	intragenic					0/1	0/1	0/1	0/1	28,27,0	12,10,0	15,21,0	18,40,0	55	22	36	58	0	0
SNV	4	177637613	C	T	VEGFC	VEGFC(Intron Variant)	Intragenic	intragenic			c.553-4809G>A		0/1	0/1	0/1	0/1	27,41,0	16,25,0	17,19,0	15,23,0	68	41	36	38	0	0
SNV	5	2983667	G	T		Intergenic	Intergenic	intergenic					1/1	1/1	1/1	1/1	0,50,0	0,17,0	0,36,0	0,41,0	50	17	36	41	1	0
SNV	5	11246888	C	A	CTNND2	CTNND2(repeat:ARM_2)	Intragenic	intragenic			c.1629-9953G>T		1/1	1/1	1/1	1/1	0,64,0	0,5,0	0,56,0	0,36,0	64	5	56	36	1	0
SNV	5	25727720	C	A		Intergenic	Intergenic	intergenic					1/1	1/1	1/1	1/1	0,56,0	0,25,0	0,59,0	0,36,0	56	25	59	36	0	0
SNV	5	31202593	A	C	CDH6	CDH6(Intron Variant)	Intragenic	intragenic			c.-129+8600A>C		1/1	1/1	1/1	1/1	0,67,0	0,27,0	0,36,0	0,51,0	67	27	36	51	0	0
SNV	5	54583720	T	G	DHX29	DHX29(Intron Variant)	Intragenic	intragenic			c.1066+1378A>C		1/1	1/1	1/1	1/1	0,61,0	0,11,0	0,49,0	0,36,0	61	11	49	36	1	0
SNV	5	85220940	G	A		Intergenic	Intergenic	intergenic					1/1	1/1	1/1	1/1	0,50,0	1,26,0	0,36,0	0,58,0	50	27	36	58	0	0
SNV	5	86549063	C	T		Intergenic	Intergenic	intergenic					1/1	1/1	1/1	1/1	0,42,0	0,17,0	0,44,0	0,36,0	42	17	44	36	1	0
SNV	5	87366519	C	T		Intergenic	Intergenic	intergenic					1/1	1/1	1/1	1/1	0,48,0	0,20,0	0,49,0	0,36,0	48	20	49	36	0	0
SNV	5	87896468	G	A		Intragenic	Intragenic	intragenic					1/1	1/1	1/1	1/1	0,55,0	0,11,0	0,36,0	0,38,0	55	11	36	38	1	0
SNV	5	93258793	C	G	FAM172A	FAM172A(Intron Variant)	Intragenic	intragenic			c.567+35689G>C		1/1	1/1	1/1	1/1	0,52,0	0,22,0	0,36,0	0,55,0	52	22	36	55	0	0
SNV	5	128654598	C	T		Intergenic	Intergenic	intergenic					1/1	1/1	1/1	1/1	0,50,0	0,20,0	0,41,0	0,36,0	50	20	41	36	0	0
SNV	5	129317230	G	T	CHSY3	CHSY3(topological_domain:Lumenal)	Intragenic	intragenic			c.1086+73177G>T		1/1	1/1	1/1	1/1	0,58,0	0,25,0	0,42,0	0,36,0	58	25	42	36	0	0
SNV	5	135415433	G	A		Intergenic	Intergenic	intergenic					1/1	1/1	1/1	1/1	0,58,0	0,16,0	0,51,0	0,36,0	58	16	51	36	1	0
SNV	5	154578701	G	A		Intergenic	Intergenic	intergenic					1/1	1/1	1/1	1/1	0,65,0	1,17,0	0,36,0	0,49,0	65	18	36	49	1	0
SNV	5	164761789	C	T		Intergenic	Intergenic	intergenic					1/1	1/1	1/1	1/1	0,48,0	0,32,0	0,36,0	0,70,0	48	32	36	70	0	0
SNV	5	178240578	G	A		Intragenic	Intragenic	intragenic					1/1	1/1	1/1	1/1	0,74,0	0,24,0	0,67,0	1,35,0	74	24	67	36	0	0
SNV	5	178386915	C	T	ZNF454	ZNF454(Intron Variant)	Intragenic	intragenic			c.251-4741C>T		1/1	1/1	1/1	1/1	2,42,0	0,12,0	3,37,0	0,36,0	44	12	40	36	1	0
SNV	6	62078647	G	A		Intergenic	Intergenic	intergenic					0/1	0/1	0/1	0/1	30,20,0	28,13,0	26,10,0	25,37,0	50	41	36	62	0	0
SNV	6	67159127	T	C		Intergenic	Intergenic	intergenic					0/1	0/1	0/1	0/1	26,57,0	7,7,0	12,24,0	21,36,0	83	14	36	57	1	0
SNV	6	79339959	T	G		Intergenic	Intergenic	intergenic					0/1	0/1	0/1	0/1	51,23,0	12,18,0	19,17,0	28,18,0	74	30	36	46	0	0
SNV	6	88463659	G	A		Intergenic	Intergenic	intergenic					0/1	0/1	0/1	0/1	35,33,0	12,10,0	20,16,0	25,22,0	68	22	36	47	0	0
SmallInsertion	6	96554102	C	CCTTCCTTCCTTCCTTCCTTT	FUT9	FUT9(Intron Variant)	Intragenic	intragenic			c.-97-7794_-97-7793insTCTTCCTTCCTTCCTTCCTT		0/1	0/1	0/1	0/1	43,24,0	10,12,0	23,13,0	62,24,0	67	22	36	86	0	0
SNV	6	127789174	C	T	SOGA3	SOGA3(Intron Variant)	Intragenic	intragenic			c.*201+5051G>A		0/1	0/1	0/1	0/1	30,58,0	7,8,0	17,19,0	16,30,0	88	15	36	46	1	0
SNV	6	131130115	G	A		Intergenic	Intergenic	intergenic					0/1	0/1	0/1	0/1	18,48,0	8,15,0	23,13,0	14,26,0	66	23	36	40	0	0
SNV	6	145792987	C	T		Intergenic	Intergenic	intergenic					0/1	0/1	0/1	0/1	24,42,0	18,22,0	18,18,0	26,52,0	66	40	36	78	0	0
SNV	6	148632335	C	A		Intragenic	Intragenic	intragenic					0/1	0/1	0/1	0/1	20,70,0	7,13,0	21,15,0	27,44,0	90	20	36	71	0	0
SNV	7	156877253	G	A		Intergenic	Intergenic	intergenic					1/1	1/1	1/1	1/1	0,50,0	0,18,0	0,47,0	0,36,0	50	18	47	36	1	0
SNV	8	6190213	G	A		Intergenic	Intergenic	intergenic					0/1	0/1	0/1	0/1	65,35,0	20,16,0	37,25,0	19,17,0	100	36	62	36	0	0
SNV	8	46969471	C	T		Intergenic	Intergenic	intergenic					0/1	0/1	0/1	0/1	42,26,0	10,4,0	24,12,0	16,23,0	68	14	36	39	1	0
SNV	8	60447944	T	G		Intergenic	Intergenic	intergenic					0/1	0/1	0/1	0/1	49,30,0	12,7,0	20,16,0	61,31,0	79	19	36	92	1	0
SNV	8	126411134	C	T		Intergenic	Intergenic	intergenic					0/1	0/1	0/1	0/1	34,23,0	10,8,0	24,12,0	22,26,0	57	18	36	48	1	0
SNV	9	26282070	G	A		Intergenic	Intergenic	intergenic					1/1	1/1	1/1	1/1	0,61,0	0,28,0	0,36,0	0,63,0	61	28	36	63	0	0
SNV	9	133441650	C	T		Intergenic	Intergenic	intergenic					0/1	0/1	0/1	0/1	40,39,0	16,12,0	33,31,0	20,16,0	79	28	64	36	0	0
SNV	9	139626910	T	G		Intergenic	Intergenic	intergenic					0/1	0/1	0/1	0/1	26,39,0	25,12,0	26,16,0	21,15,0	65	37	42	36	0	0
SNV	10	26789196	G	A	APBB1IP	APBB1IP(Intron Variant)	Intragenic	intragenic			c.161-552G>A		0/1	0/1	1/1	0/1	11,50,0	7,26,0	0,36,0	5,36,0	61	33	36	41	0	0
SNV	10	28263552	T	C	ARMC4	ARMC4(Intron Variant)	Intragenic	intragenic			c.937-3310A>G		0/1	0/1	1/1	0/1	12,54,0	5,32,0	0,36,0	12,36,0	66	37	36	48	0	0
SNV	10	48410741	C	A	GDF2	GDF2 (Upstream/Downstream)	Intergenic	downstream gene			c.*1450G>T		1/1	1/1	1/1	1/1	1,46,0	0,24,0	1,35,0	0,48,0	47	24	36	48	0	0
SmallInsertion	10	53675571	C	CA	PRKG1	PRKG1(Intron Variant)	Intragenic	intragenic			c.762+8244dupA		1/1	1/1	1/1	1/1	0,64,0	0,18,0	0,36,0	0,73,0	64	18	36	73	1	0
SNV	10	57649776	C	T		Intergenic	Intergenic	intergenic					1/1	1/1	1/1	1/1	0,52,0	0,12,0	0,36,0	0,47,0	52	12	36	47	1	0
SNV	10	62067825	G	A	ANK3	ANK3(Intron Variant)	Intragenic	intragenic			c.115-28428C>T		1/1	1/1	1/1	1/1	0,47,0	0,39,0	0,44,0	0,36,0	47	39	44	36	0	0
SNV	10	72360913	C	T	PRF1	PRF1(Intron Variant)	Intragenic	intragenic			c.-4-251G>A		1/1	1/1	1/1	1/1	0,54,0	0,20,0	0,39,0	0,36,0	54	20	39	36	0	0
SNV	10	98029332	A	T	BLNK	BLNK(Intron Variant)	Intragenic	intragenic			c.47+1777T>A		1/1	1/1	1/1	1/1	0,54,0	0,22,0	0,36,0	0,63,0	54	22	36	63	0	0
SNV	10	115015913	G	A		Intergenic	Intergenic	intergenic					1/1	1/1	1/1	1/1	0,56,0	0,38,0	0,53,0	0,36,0	56	38	53	36	0	0
SNV	10	120055283	G	A		Intergenic	Intergenic	intergenic					1/1	1/1	1/1	1/1	0,36,0	0,36,0	0,48,0	0,76,0	36	36	48	76	0	0
SNV	10	132641388	C	A		Intergenic	Intergenic	intergenic					1/1	1/1	1/1	1/1	0,45,0	0,11,0	0,36,0	0,44,0	45	11	36	44	1	0
SNV	10	135279574	G	A		Intragenic	Intragenic	intragenic		1			1/1	1/1	1/1	1/1	0,54,0	0,26,0	0,36,0	0,37,0	54	26	36	37	0	0
SmallDeletion	11	18736573	GACT	G	IGSF22	IGSF22(Intron Variant)	Intragenic	intragenic			c.1531+403_1532-403delAGT		1/1	1/1	1/1	1/1	0,51,0	0,20,0	0,36,0	0,57,0	51	20	36	57	0	0
SNV	11	67724139	C	T		Intergenic	Intergenic	intergenic					1/1	1/1	1/1	1/1	0,63,0	0,35,0	0,36,0	0,71,0	63	35	36	71	0	0
SNV	11	91718714	C	T		Intergenic	Intergenic	intergenic					1/1	1/1	1/1	1/1	0,89,0	0,41,0	0,36,0	0,63,0	89	41	36	63	0	0
SNV	11	106208957	C	T		Intergenic	Intergenic	intergenic					1/1	1/1	1/1	1/1	0,46,0	0,3,0	0,36,0	0,50,0	46	3	36	50	1	0
SNV	12	7760734	G	A		Intergenic	Intergenic	intergenic					0/1	0/1	0/1	0/1	52,19,0	18,7,0	30,14,0	26,10,0	71	25	44	36	0	0
SNV	12	68239952	G	A		Intergenic	Intergenic	intergenic					0/1	0/1	0/1	0/1	18,18,0	10,13,0	22,28,0	31,47,0	36	23	50	78	0	0
SNV	12	75170045	G	A		Intergenic	Intergenic	intergenic					0/1	0/1	0/1	0/1	21,44,0	9,17,0	20,37,0	15,21,0	65	26	57	36	0	0
SNV	12	81538659	C	T	ACSS3	ACSS3(Intron Variant)	Intragenic	intragenic			c.921+1633C>T		0/1	0/1	0/1	0/1	12,44,0	14,22,0	16,29,0	14,22,0	56	36	45	36	0	0
SNV	12	119533875	G	A	SRRM4	SRRM4(Intron Variant)	Intragenic	intragenic			c.132-6166G>A		0/1	0/1	0/1	0/1	56,23,0	13,10,0	39,20,0	19,17,0	79	23	59	36	0	0
SNV	13	35376205	C	T		Intergenic	Intergenic	intergenic					0/1	0/1	0/1	0/1	38,9,0	15,11,0	19,17,0	39,18,0	47	26	36	57	0	0
SNV	13	38082363	G	A		Intergenic	Intergenic	intergenic					1/1	1/1	1/1	1/1	0,47,0	0,20,0	0,36,0	0,53,0	47	20	36	53	0	0
SNV	13	43925683	G	A	ENOX1	ENOX1(Intron Variant)	Intragenic	intragenic			c.823+4372C>T		0/1	0/1	0/1	0/1	17,19,0	2,7,0	16,20,0	29,27,0	36	9	36	56	1	0
SNV	13	58461930	C	T		Intergenic	Intergenic	intergenic					0/1	0/1	0/1	0/1	18,32,0	18,9,0	17,22,0	18,18,0	50	27	39	36	0	0
SNV	14	28782651	C	T		Intergenic	Intergenic	intergenic					1/1	1/1	1/1	1/1	0,38,0	0,2,0	0,36,0	0,52,0	38	2	36	52	1	0
SNV	14	38240551	G	A	TTC6	TTC6(Intron Variant)	Intragenic	intragenic			c.3267-16122G>A		1/1	1/1	1/1	1/1	0,37,0	0,17,0	0,36,0	0,64,0	37	17	36	64	1	0
SNV	15	30990657	C	T		Intragenic	Intragenic	intragenic					0/1	0/1	0/1	0/1	28,26,0	17,14,0	19,17,0	24,21,0	54	31	36	45	0	0
SNV	15	78375853	C	T		Intragenic	Intragenic	intragenic					1/1	1/1	1/1	1/1	0,51,0	0,14,0	0,36,0	0,40,0	51	14	36	40	1	0
SNV	16	26042548	G	A	HS3ST4	HS3ST4(topological_domain:Lumenal)	Intragenic	intragenic			c.735-104385G>A		0/1	0/1	0/1	0/1	15,29,0	5,13,0	20,16,0	25,34,0	44	18	36	59	1	0
SNV	16	73370281	C	T		Intergenic	Intergenic	intergenic					1/1	1/1	1/1	1/1	0,56,0	0,31,0	0,36,0	0,45,0	56	31	36	45	0	0
SNV	16	77192803	G	T		Intergenic	Intergenic	intergenic					1/1	1/1	1/1	1/1	0,44,0	0,18,0	0,42,0	0,36,0	44	18	42	36	1	0
SNV	16	77840333	C	T	VAT1L	VAT1L(beta_strand)	Intragenic	intragenic			c.234-10485C>T		1/1	1/1	1/1	1/1	0,60,0	0,12,0	0,47,0	0,36,0	60	12	47	36	1	0
SNV	16	85334738	C	T		Intergenic	Intergenic	intergenic					1/1	1/1	1/1	1/1	0,61,0	0,15,0	0,54,0	0,36,0	61	15	54	36	1	0
SNV	16	85383044	G	A		Intergenic	Intergenic	intergenic					0/1	0/1	0/1	0/1	35,31,0	5,6,0	20,16,0	24,23,0	66	11	36	47	1	0
SNV	16	90160560	G	A		Intragenic	Intragenic	intragenic					0/1	0/1	0/1	0/1	47,9,0	6,2,0	35,7,0	25,11,0	56	8	42	36	1	0
SNV	17	2438753	C	T		Intergenic	Intergenic	intergenic					0/1	0/1	0/1	0/1	35,19,0	23,12,0	27,10,0	26,10,0	54	35	37	36	0	0
SNV	18	4305560	A	T	DLGAP1	DLGAP1(Intron Variant)	Intragenic	intragenic			c.-267+149446T>A		0/1	0/1	0/1	0/1	26,16,0	15,6,0	22,14,0	28,9,0	42	21	36	37	0	0
SNV	18	13055315	C	T	CEP192	CEP192(Intron Variant)	Intragenic	intragenic			c.3190-464C>T		0/1	0/1	1/1	0/1	12,49,0	3,17,0	0,45,0	6,30,0	61	20	45	36	0	0
SNV	18	14990576	G	A		Intergenic	Intergenic	intergenic					0/1	0/1	1/1	0/1	15,50,0	7,26,0	0,36,0	15,57,0	65	33	36	72	0	0
SNV	18	14990577	G	A		Intergenic	Intergenic	intergenic					0/1	0/1	1/1	0/1	17,50,0	7,26,0	0,36,0	16,57,0	67	33	36	73	0	0
SNV	18	24487193	G	A		Intragenic	Intragenic	intragenic					0/1	0/1	1/1	0/1	19,51,0	6,33,0	0,36,0	17,62,0	70	39	36	79	0	0
SNV	18	39143712	C	T		Intragenic	Intragenic	intragenic					0/1	0/1	1/1	0/1	16,57,0	4,17,0	0,36,0	9,61,0	73	21	36	70	0	0
SNV	18	45049478	C	T		Intragenic	Intragenic	intragenic					0/1	0/1	1/1	0/1	15,55,0	6,29,0	0,36,0	18,73,0	70	35	36	91	0	0
SNV	18	58787393	C	T		Intergenic	Intergenic	intergenic					0/1	0/1	1/1	0/1	20,59,0	5,33,0	0,36,0	20,61,0	79	38	36	81	0	0
SNV	18	71259473	C	T		Intergenic	Intergenic	intergenic					0/1	0/1	1/1	0/1	20,53,0	5,23,0	0,36,0	18,62,0	73	28	36	80	0	0
SNV	19	15563041	G	A	RASAL3	RASAL3(coiled-coil_region)	Intragenic	intragenic			c.2829-122C>T		0/1	0/1	0/1	0/1	51,18,0	16,3,0	38,18,0	21,15,0	69	19	56	36	1	0
SNV	19	32673290	G	A		Intergenic	Intergenic	intergenic					0/1	0/1	0/1	0/1	50,21,0	13,9,0	38,12,0	22,14,0	71	22	50	36	0	0
SNV	21	47260125	G	T	PCBP3	PCBP3(Intron Variant)	Intragenic	intragenic			c.-125-9750G>T		0/1	0/1	0/1	0/1	64,25,0	13,7,0	34,23,0	23,13,0	89	20	57	36	0	0
SNV	X	3107678	G	A		Intergenic	Intergenic	intergenic					1/1	1/1	1/1	1/1	0,36,0	0,34,0	0,43,0	0,50,0	36	34	43	50	0	0
SNV	X	29214001	C	G	IL1RAPL1	IL1RAPL1(domain:Ig-like_C2-type_1, topological_domain:Extracellular)	Intragenic	intragenic			c.83-87054C>G		1/1	1/1	1/1	1/1	0,60,0	0,19,0	0,44,0	0,36,0	60	19	44	36	1	0
SmallDeletion	X	34953677	TG	T		Intergenic	Intergenic	intergenic					1/1	1/1	1/1	1/1	0,36,0	0,32,0	0,53,0	0,63,0	36	32	53	63	0	0
SNV	X	48917408	G	T	CCDC120	CCDC120(Intron Variant)	Intragenic	intragenic			c.-84+782G>T		1/1	1/1	1/1	1/1	0,62,0	0,9,0	0,48,0	0,36,0	62	9	48	36	1	0
SNV	X	63332497	G	A		Intergenic	Intergenic	intergenic					1/1	1/1	1/1	1/1	0,36,0	0,13,0	0,50,0	0,70,0	36	13	50	70	1	0
SNV	X	75153531	G	A		Intergenic	Intergenic	intergenic					1/1	1/1	1/1	1/1	0,58,0	0,28,0	0,36,0	0,63,0	58	28	36	63	0	0
SNV	X	81012054	G	A		Intergenic	Intergenic	intergenic					1/1	1/1	1/1	1/1	0,36,0	0,28,0	0,58,0	0,63,0	36	28	58	63	0	0
SNV	X	84058392	C	T		Intergenic	Intergenic	intergenic					1/1	1/1	1/1	1/1	0,70,0	0,23,0	0,36,0	0,64,0	70	23	36	64	0	0
SNV	X	84151311	C	A		Intergenic	Intergenic	intergenic					1/1	1/1	1/1	1/1	0,51,0	0,27,0	0,36,0	0,57,0	51	27	36	57	0	0
SNV	X	86868138	T	C	KLHL4	KLHL4(Intron Variant)	Intragenic	intragenic			c.423-742T>C		1/1	1/1	1/1	1/1	0,61,0	0,28,0	0,36,0	0,81,0	61	28	36	81	0	0
SNV	X	90478071	G	A		Intergenic	Intergenic	intergenic					1/1	1/1	1/1	1/1	0,37,0	0,21,0	0,36,0	0,71,0	37	21	36	71	0	0
SNV	X	92266310	G	A		Intergenic	Intergenic	intergenic					1/1	1/1	1/1	1/1	0,36,0	0,9,0	0,43,0	0,42,0	36	9	43	42	1	0
SNV	X	106702939	C	T		Intergenic	Intergenic	intergenic					1/1	1/1	1/1	1/1	0,58,0	0,16,0	0,36,0	0,41,0	58	16	36	41	1	0
SNV	X	116976105	A	C		Intergenic	Intergenic	intergenic					1/1	1/1	1/1	1/1	0,60,0	0,7,0	0,36,0	0,46,0	60	7	36	46	1	0
SNV	X	119868299	C	T		Intergenic	Intergenic	intergenic					1/1	1/1	1/1	1/1	0,60,0	0,14,0	0,51,0	0,36,0	60	14	51	36	1	0
SNV	X	119868300	C	T		Intergenic	Intergenic	intergenic					1/1	1/1	1/1	1/1	0,61,0	0,14,0	0,52,0	0,36,0	61	14	52	36	1	0
SNV	X	132766080	G	A	GPC3	GPC3(Intron Variant)	Intragenic	intragenic			c.1482+29678C>T		1/1	1/1	1/1	1/1	0,67,0	1,28,0	0,36,0	0,61,0	67	29	36	61	0	0
SNV	X	134555559	C	T		Intergenic	Intergenic	intergenic					1/1	1/1	1/1	1/1	0,73,0	1,13,0	0,36,0	0,41,0	73	14	36	41	1	0
SNV	X	137113001	C	T		Intergenic	Intergenic	intergenic					1/1	1/1	1/1	1/1	0,57,0	1,30,0	0,37,0	0,36,0	57	31	37	36	0	0
SNV	X	139098999	G	A		Intergenic	Intergenic	intergenic					1/1	1/1	1/1	1/1	0,55,0	0,24,0	0,46,0	0,36,0	55	24	46	36	0	0
SNV	X	139435462	G	A		Intergenic	Intergenic	intergenic					1/1	1/1	1/1	1/1	0,51,0	0,27,0	0,36,0	0,48,0	51	27	36	48	0	0
SNV	1	8841101	G	A	RERE	RERE(Intron Variant)	Intragenic	intragenic			c.-145+11362C>T		0/1	1/1	1/1	0/1	22,61,0	1,16,0	0,37,0	10,46,0	83	17	37	56	1	0
SNV	1	25849917	G	A		Intergenic	Intergenic	intergenic					0/1	0/1	1/1	0/1	12,65,0	6,14,0	0,37,0	15,46,0	77	20	37	61	0	0
SNV	1	56273283	C	T		Intergenic	Intergenic	intergenic					0/1	0/1	1/1	0/1	9,73,0	9,25,0	0,45,0	10,27,0	82	34	45	37	0	0
SNV	1	56541850	C	T		Intergenic	Intergenic	intergenic					0/1	0/1	1/1	0/1	17,59,0	7,33,0	0,37,0	18,67,0	76	40	37	85	0	0
SNV	1	60870927	G	A		Intergenic	Intergenic	intergenic					0/1	0/1	1/1	0/1	17,56,0	4,15,0	0,37,0	11,31,0	73	19	37	42	1	0
SNV	1	65127165	C	T	CACHD1	CACHD1(topological_domain:Extracellular)	Intragenic	intragenic			c.1952-2213C>T		0/1	0/1	1/1	0/1	21,71,0	4,36,0	0,37,0	16,77,0	92	40	37	93	0	0
SNV	1	67218107	G	A	TCTEX1D1	TCTEX1D1 (Upstream/Downstream)	Intergenic	upstream gene			c.-129G>A		0/1	1/1	1/1	0/1	11,62,0	1,13,0	0,37,0	12,40,0	73	14	37	52	1	0
SNV	1	73092617	G	T		Intergenic	Intergenic	intergenic					0/1	0/1	1/1	0/1	13,63,0	6,15,0	0,54,0	6,31,0	76	21	54	37	0	0
SNV	1	81602344	C	T		Intergenic	Intergenic	intergenic					0/1	0/1	1/1	0/1	15,63,0	10,30,0	0,37,0	22,65,0	78	40	37	87	0	0
SNV	1	97752789	G	A	DPYD	DPYD(Intron Variant)	Intragenic	intragenic			c.2299+18026C>T		1/1	1/1	1/1	1/1	0,47,0	0,19,0	0,37,0	0,55,0	47	19	37	55	1	0
SNV	1	102901779	G	A		Intergenic	Intergenic	intergenic					1/1	1/1	1/1	1/1	0,55,0	0,23,0	0,37,0	0,69,0	55	23	37	69	0	0
SNV	1	106538562	G	A		Intragenic	Intragenic	intragenic					1/1	1/1	1/1	1/1	0,55,0	0,27,0	0,37,0	0,65,0	55	27	37	65	0	0
SNV	1	115725924	A	G		Intergenic	Intergenic	intergenic					1/1	1/1	1/1	1/1	0,59,0	0,16,0	0,37,0	0,52,0	59	16	37	52	1	0
SNV	1	215469998	G	A		Intergenic	Intergenic	intergenic					0/1	0/1	0/1	0/1	35,32,0	10,15,0	18,19,0	25,16,0	67	25	37	41	0	0
SNV	1	248819582	A	G		Intergenic	Intergenic	intergenic					0/1	0/1	0/1	0/1	26,21,0	9,12,0	22,16,0	17,20,0	47	21	38	37	0	0
SNV	2	70491444	C	T	PCYOX1	PCYOX1(Intron Variant)	Intragenic	intragenic			c.494+2926C>T		0/1	0/1	0/1	0/1	30,56,0	8,19,0	20,51,0	12,25,0	86	27	71	37	0	0
SNV	2	115862559	G	A		Intragenic	Intragenic	intragenic					0/1	0/1	0/1	0/1	31,49,0	9,18,0	23,43,0	9,28,0	80	27	66	37	0	0
SNV	2	129695753	G	C		Intergenic	Intergenic	intergenic					0/1	0/1	0/1	0/1	23,49,0	10,17,0	11,26,0	10,35,0	72	27	37	45	0	0
SNV	2	133097858	A	G		Intergenic	Intergenic	intergenic					0/1	0/1	0/1	0/1	15,22,0	11,14,0	17,29,0	28,35,0	37	25	46	63	0	0
SNV	2	167986305	G	T	XIRP2	XIRP2(Intron Variant)	Intragenic	intragenic			c.409-6114G>T		0/1	0/1	0/1	0/1	42,18,0	17,9,0	31,15,0	24,13,0	60	26	46	37	0	0
SNV	2	199981811	G	A		Intergenic	Intergenic	intergenic					0/1	0/1	0/1	0/1	26,38,0	8,16,0	9,28,0	16,23,0	64	24	37	39	0	0
SNV	2	240633227	G	C		Intergenic	Intergenic	intergenic					0/1	0/1	0/1	0/1	20,47,0	10,18,0	7,30,0	27,31,0	67	28	37	58	0	0
SNV	3	3358871	C	A		Intragenic	Intragenic	intragenic					1/1	1/1	1/1	1/1	0,40,0	0,34,0	0,37,0	0,55,0	40	34	37	55	0	0
SNV	3	3734851	C	T		Intergenic	Intergenic	intergenic					1/1	1/1	1/1	1/1	0,48,0	0,35,0	0,37,0	0,43,0	48	35	37	43	0	0
SNV	3	9634615	C	T		Intergenic	Intergenic	intergenic					1/1	1/1	1/1	1/1	0,62,0	0,19,0	0,40,0	0,37,0	62	19	40	37	1	0
SNV	3	21619086	C	T	ZNF385D	ZNF385D(Intron Variant)	Intragenic	intragenic			c.166-12910G>A		1/1	1/1	1/1	1/1	0,57,0	0,32,0	0,55,0	0,37,0	57	32	55	37	0	0
SNV	3	147568179	C	T		Intergenic	Intergenic	intergenic					0/1	0/1	0/1	0/1	29,31,0	9,5,0	31,14,0	15,22,0	60	14	45	37	1	0
SNV	4	5901610	G	A		Intergenic	Intergenic	intergenic					0/1	0/1	0/1	0/1	27,24,0	6,11,0	23,14,0	34,27,0	51	17	37	61	1	0
SNV	4	8297470	C	A	HTRA3	HTRA3(Intron Variant)	Intragenic	intragenic			c.1051+1542C>A		0/1	0/1	0/1	0/1	35,31,0	7,6,0	30,31,0	18,19,0	66	13	61	37	1	0
SNV	4	12457894	G	A		Intergenic	Intergenic	intergenic					0/1	0/1	0/1	0/1	29,24,0	13,11,0	21,20,0	18,19,0	53	24	41	37	0	0
SNV	4	16804487	A	C	LDB2	LDB2(Intron Variant)	Intragenic	intragenic			c.133-43604T>G		0/1	0/1	0/1	0/1	22,23,0	12,11,0	24,23,0	23,14,0	45	23	47	37	0	0
SNV	4	21456758	G	C	KCNIP4	KCNIP4(region_of_interest:KIS)	Intragenic	intragenic			c.61+493436C>G		0/1	0/1	0/1	0/1	43,22,0	13,19,0	14,23,0	25,36,0	65	32	37	61	0	0
SNV	5	11676169	C	A	CTNND2	CTNND2(coiled-coil_region)	Intragenic	intragenic			c.174+56079G>T		0/1	0/1	0/1	0/1	30,7,0	28,7,0	34,11,0	46,12,0	37	35	45	58	0	0
SNV	5	16052440	C	T		Intergenic	Intergenic	intergenic					1/1	1/1	1/1	1/1	0,73,0	1,14,0	0,37,0	0,52,0	73	15	37	52	1	0
SNV	5	18541714	C	A		Intergenic	Intergenic	intergenic					1/1	1/1	1/1	1/1	0,52,0	0,27,0	0,37,0	0,49,0	52	27	37	49	0	0
SNV	5	30268467	G	A		Intergenic	Intergenic	intergenic					1/1	1/1	1/1	1/1	0,74,0	0,23,0	0,37,0	0,86,0	74	23	37	86	0	0
SNV	5	31337253	G	A		Intergenic	Intergenic	intergenic					1/1	1/1	1/1	1/1	1,56,0	0,31,0	0,37,0	0,76,0	57	31	37	76	0	0
SNV	5	34336727	G	A		Intergenic	Intergenic	intergenic					1/1	1/1	1/1	1/1	0,75,0	0,23,0	0,48,0	0,37,0	75	23	48	37	0	0
SNV	5	38079860	C	T		Intragenic	Intragenic	intragenic					1/1	1/1	1/1	1/1	0,55,0	0,45,0	0,37,0	0,60,0	55	45	37	60	0	0
SNV	5	39974312	G	A		Intergenic	Intergenic	intergenic					1/1	1/1	1/1	1/1	0,61,0	0,29,0	0,37,0	0,68,0	61	29	37	68	0	0
SmallDeletion	5	52772903	TAACCCTAGATGGCAAGAGTCATG	T	FST	FST (Upstream/Downstream)	Intergenic	upstream gene			c.-384_-384delAACCCTAGATGGCAAGAGTCATG		1/1	1/1	1/1	1/1	0,38,0	0,19,0	0,39,0	0,37,0	38	19	39	37	1	0
SNV	5	66840837	C	T		Intragenic	Intragenic	intragenic					1/1	1/1	1/1	1/1	0,61,0	0,32,0	0,37,0	0,64,0	61	32	37	64	0	0
SNV	5	75654204	C	T		Intergenic	Intergenic	intergenic					1/1	1/1	1/1	1/1	0,46,0	0,13,0	0,37,0	0,40,0	46	13	37	40	1	0
SNV	5	79336277	G	A	THBS4	THBS4(domain:Laminin_G-like)	Intragenic	intragenic			c.292+174G>A		0/1	0/1	1/1	1/1	9,28,0	6,16,0	2,35,0	1,62,0	37	22	37	63	0	0
SNV	5	86180180	C	T		Intragenic	Intragenic	intragenic					1/1	1/1	1/1	1/1	0,51,0	0,27,0	0,48,0	0,37,0	51	27	48	37	0	0
SNV	5	105259213	C	T		Intergenic	Intergenic	intergenic					1/1	1/1	1/1	1/1	0,43,0	0,19,0	0,37,0	0,49,0	43	19	37	49	1	0
SNV	5	105490091	C	T		Intergenic	Intergenic	intergenic					1/1	1/1	1/1	1/1	0,64,0	0,4,0	1,48,0	0,37,0	64	4	49	37	1	0
SNV	5	121020485	G	A		Intergenic	Intergenic	intergenic					1/1	1/1	1/1	1/1	0,53,0	0,16,0	0,37,0	0,37,0	53	16	37	37	1	0
SNV	5	121020486	G	A		Intergenic	Intergenic	intergenic					1/1	1/1	1/1	1/1	0,53,0	0,16,0	0,37,0	0,37,0	53	16	37	37	1	0
SNV	5	123061947	C	A		Intergenic	Intergenic	intergenic					1/1	1/1	1/1	1/1	0,54,0	0,31,0	0,41,0	0,37,0	54	31	41	37	0	0
SNV	5	142231233	C	T	ARHGAP26	ARHGAP26(Intron Variant)	Intragenic	intragenic			c.155-21732C>T		1/1	1/1	1/1	1/1	0,52,0	0,25,0	0,37,0	0,51,0	52	25	37	51	0	0
SNV	5	174665574	G	A		Intergenic	Intergenic	intergenic					1/1	1/1	1/1	1/1	0,54,0	0,21,0	0,37,0	0,60,0	54	21	37	60	0	0
SNV	6	58070915	C	T		Intergenic	Intergenic	intergenic					0/1	0/1	0/1	0/1	28,27,0	8,6,0	31,16,0	20,17,0	55	14	47	37	1	0
SNV	6	98697140	A	C		Intragenic	Intragenic	intragenic					0/1	0/1	0/1	0/1	27,57,0	10,28,0	17,20,0	34,63,0	84	38	37	97	0	0
SNV	6	100268379	G	A		Intergenic	Intergenic	intergenic					0/1	0/1	0/1	0/1	48,29,0	12,14,0	25,12,0	72,21,0	77	26	37	93	0	0
SNV	6	108883203	C	T	FOXO3	FOXO3(DNA-binding_region:Fork-head, helix)	Intragenic	intragenic			c.621+171C>T		0/1	0/1	0/1	0/1	39,15,0	8,5,0	15,22,0	28,11,0	54	13	37	39	1	0
SNV	6	113804166	C	T		Intergenic	Intergenic	intergenic					0/1	0/1	0/1	0/1	59,16,0	24,15,0	14,23,0	46,25,0	75	39	37	71	0	0
SNV	6	114801258	C	T		Intragenic	Intragenic	intragenic					0/1	0/1	0/1	0/1	36,62,0	11,22,0	22,15,0	26,53,0	98	33	37	79	0	0
SNV	6	115895918	C	T		Intergenic	Intergenic	intergenic					0/1	0/1	0/1	0/1	49,30,0	22,14,0	19,18,0	42,34,0	79	36	37	76	0	0
SNV	6	115943065	C	T		Intergenic	Intergenic	intergenic					0/1	0/1	0/1	0/1	66,28,0	25,16,0	20,17,0	50,30,0	94	41	37	80	0	0
SNV	6	117644066	A	C	ROS1	ROS1(transmembrane_region:Transmembrane_region, site:Breakpoint_for_translocation_to_form_GOPC-ROS1_fusion_protein)	Intragenic	intragenic			c.5641+1429T>G		0/1	0/1	0/1	0/1	51,29,0	34,13,0	18,19,0	61,24,0	80	47	37	85	0	0
SNV	6	121100610	G	A		Intergenic	Intergenic	intergenic					0/1	0/1	0/1	0/1	49,38,0	11,7,0	15,22,0	40,35,0	87	18	37	75	1	0
SNV	6	140264644	C	T		Intergenic	Intergenic	intergenic					0/1	0/1	0/1	0/1	34,44,0	10,14,0	18,19,0	16,27,0	78	24	37	43	0	0
SNV	6	141912539	G	A		Intergenic	Intergenic	intergenic					0/1	0/1	0/1	0/1	25,22,0	12,9,0	20,17,0	39,21,0	47	21	37	60	0	0
SNV	6	147102406	G	A	ADGB	ADGB(Intron Variant)	Intragenic	intragenic			c.3863-750G>A		0/1	0/1	0/1	0/1	35,24,0	5,7,0	21,16,0	26,13,0	59	12	37	39	1	0
SNV	6	147207364	G	A		Intragenic	Intragenic	intragenic					0/1	0/1	0/1	0/1	46,33,0	25,14,0	19,18,0	70,33,0	79	39	37	103	0	0
SNV	6	163462036	C	T	PACRG	PACRG(Intron Variant)	Intragenic	intragenic			c.292-21146C>T		0/1	0/1	0/1	0/1	40,30,0	13,14,0	16,21,0	36,27,0	70	27	37	63	0	0
SNV	7	23076076	G	A		Intergenic	Intergenic	intergenic					0/1	0/1	0/1	0/1	23,14,0	4,6,0	23,19,0	26,11,0	37	10	42	37	1	0
SNV	7	157405402	G	A	PTPRN2	PTPRN2(topological_domain:Cytoplasmic, domain:Tyrosine-protein_phosphatase)	Intragenic	intragenic			c.2414-8635C>T		1/1	1/1	1/1	1/1	0,61,0	0,13,0	0,50,0	0,37,0	61	13	50	37	1	0
SNV	7	157411375	C	T	PTPRN2	PTPRN2(topological_domain:Cytoplasmic, domain:Tyrosine-protein_phosphatase)	Intragenic	intragenic			c.2413+2679G>A		1/1	1/1	1/1	1/1	0,37,0	0,27,0	0,57,0	0,53,0	37	27	57	53	0	0
SNV	8	84804071	C	T		Intergenic	Intergenic	intergenic					0/1	0/1	0/1	0/1	25,32,0	2,2,0	13,24,0	40,42,0	57	4	37	82	1	0
SNV	9	10487653	G	A		Intragenic	Intragenic	intragenic					1/1	1/1	1/1	1/1	0,56,0	0,23,0	0,37,0	0,45,0	56	23	37	45	0	0
SNV	9	23752722	G	A	ELAVL2	ELAVL2(Intron Variant)	Intragenic	intragenic			c.316+9282C>T		1/1	1/1	1/1	1/1	0,52,0	0,19,0	0,55,0	0,37,0	52	19	55	37	1	0
SNV	9	24408588	C	T		Intergenic	Intergenic	intergenic					1/1	1/1	1/1	1/1	0,46,0	0,17,0	0,37,0	0,37,0	46	17	37	37	1	0
SNV	9	25061563	G	A		Intergenic	Intergenic	intergenic					1/1	1/1	1/1	1/1	0,49,0	0,8,0	0,51,0	0,37,0	49	8	51	37	1	0
SNV	9	28518089	A	G		Intragenic	Intragenic	intragenic					0/1	0/1	0/1	0/1	21,16,0	7,3,0	25,19,0	31,30,0	37	10	44	61	1	0
SNV	9	46711588	G	A		Intragenic	Intragenic	intragenic					0/1	0/1	0/1	0/1	47,14,0	16,6,0	34,22,0	26,11,0	61	22	56	37	0	0
SNV	9	119617023	C	A	ASTN2	ASTN2(topological_domain:Extracellular, domain:EGF-like_2)	Intragenic	intragenic			c.2040+8839G>T		0/1	0/1	0/1	0/1	56,41,0	16,17,0	18,19,0	24,22,0	97	33	37	46	0	0
SNV	10	2118848	G	A		Intragenic	Intragenic	intragenic					1/1	1/1	1/1	1/1	0,69,0	0,15,0	0,37,0	0,58,0	69	15	37	58	1	0
SNV	10	9885609	G	T		Intergenic	Intergenic	intergenic					0/1	0/1	1/1	0/1	14,57,0	5,20,0	1,36,0	10,54,0	71	25	37	64	0	0
SNV	10	19223111	G	C		Intergenic	Intergenic	intergenic					0/1	0/1	0/1	0/1	49,26,0	35,14,0	20,17,0	55,33,0	75	49	37	88	0	0
SNV	10	44098420	C	T	ZNF485	ZNF485 (Upstream/Downstream)	Intergenic	upstream gene			c.-195C>T		1/1	1/1	1/1	1/1	0,52,0	0,22,0	0,37,0	0,58,0	52	22	37	58	0	0
SNV	10	45185751	C	T		Intergenic	Intergenic	intergenic					1/1	1/1	1/1	1/1	0,61,0	0,29,0	0,39,0	0,37,0	61	29	39	37	0	0
SNV	10	67403579	C	T		Intragenic	Intragenic	intragenic					1/1	1/1	1/1	1/1	0,58,0	0,28,0	0,37,0	0,37,0	58	28	37	37	0	0
SNV	10	69337674	G	A	CTNNA3	CTNNA3(coiled-coil_region)	Intragenic	intragenic			c.292+28941C>T		1/1	1/1	1/1	1/1	0,37,0	0,17,0	0,44,0	0,45,0	37	17	44	45	1	0
SNV	10	78928022	C	T	KCNMA1	KCNMA1(Intron Variant)	Intragenic	intragenic			c.808+15157G>A		1/1	1/1	1/1	1/1	0,37,0	0,30,0	0,45,0	0,68,0	37	30	45	68	0	0
SNV	10	81019843	G	A	ZMIZ1	ZMIZ1(Intron Variant)	Intragenic	intragenic			c.281-17095G>A		1/1	1/1	1/1	1/1	0,62,0	0,27,0	0,57,0	0,37,0	62	27	57	37	0	0
SNV	10	95559399	G	A	LGI1	LGI1 (Upstream/Downstream)	Intergenic	downstream gene			c.*1934G>A		1/1	1/1	1/1	1/1	0,67,0	0,28,0	0,37,0	0,55,0	67	28	37	55	0	0
SNV	10	107311899	G	A		Intergenic	Intergenic	intergenic					1/1	0/1	1/1	1/1	0,46,0	2,16,0	0,37,0	0,39,0	46	18	37	39	1	0
SNV	10	120763504	G	A		Intergenic	Intergenic	intergenic					1/1	1/1	1/1	1/1	0,74,0	0,16,0	0,37,0	0,40,0	74	16	37	40	1	0
SNV	10	123877208	T	C	TACC2	TACC2(Intron Variant)	Intragenic	intragenic			c.5574-14916T>C		1/1	1/1	1/1	1/1	0,64,0	0,24,0	0,37,0	0,39,0	64	24	37	39	0	0
SNV	10	130289619	T	C		Intergenic	Intergenic	intergenic					0/1	0/1	0/1	0/1	31,29,0	10,10,0	16,21,0	20,21,0	60	20	37	41	0	0
SNV	10	132186311	C	T		Intergenic	Intergenic	intergenic					1/1	1/1	1/1	1/1	0,64,0	0,26,0	0,37,0	0,37,0	64	26	37	37	0	0
SNV	10	134524902	G	A	INPP5A	INPP5A(Intron Variant)	Intragenic	intragenic			c.647+942G>A		1/1	1/1	1/1	1/1	0,37,0	0,11,0	0,41,0	0,47,0	37	11	41	47	1	0
SNV	11	98608070	G	T		Intergenic	Intergenic	intergenic					1/1	1/1	1/1	1/1	0,85,0	0,26,0	0,37,0	0,86,0	85	26	37	86	0	0
SNV	11	101102428	C	T		Intergenic	Intergenic	intergenic					1/1	1/1	1/1	1/1	0,80,0	0,12,0	0,37,0	0,56,0	80	12	37	56	1	0
SNV	12	50167628	G	A		Intergenic	Intergenic	intergenic					0/1	0/1	0/1	0/1	29,19,0	18,7,0	26,16,0	23,14,0	48	25	42	37	0	0
SNV	13	91318607	C	T		Intergenic	Intergenic	intergenic					0/1	1/1	0/1	0/1	18,19,0	0,2,0	20,24,0	29,37,0	37	2	44	66	1	0
SNV	13	94205832	C	T	GPC6	GPC6(Intron Variant)	Intragenic	intragenic			c.319+8158C>T		0/1	0/1	0/1	0/1	26,40,0	16,17,0	21,16,0	21,27,0	66	33	37	48	0	0
SNV	13	99772519	C	T		Intergenic	Intergenic	intergenic					0/1	0/1	0/1	0/1	29,37,0	17,17,0	27,20,0	17,20,0	66	34	47	37	0	0
SNV	15	26484379	G	T		Intergenic	Intergenic	intergenic					1/1	1/1	1/1	1/1	0,56,0	0,24,0	0,37,0	0,47,0	56	24	37	47	0	0
SNV	15	29276348	G	A	APBA2	APBA2(Intron Variant)	Intragenic	intragenic			c.-94-11608G>A		1/1	1/1	1/1	1/1	0,41,0	0,15,0	0,53,0	0,37,0	41	15	53	37	1	0
SNV	15	49790654	C	T	FAM227B	FAM227B(Intron Variant)	Intragenic	intragenic			c.1012+9754G>A		1/1	1/1	1/1	1/1	0,54,0	1,24,0	0,37,0	0,74,0	54	25	37	74	0	0
SNV	15	54997752	A	T		Intergenic	Intergenic	intergenic					1/1	1/1	1/1	1/1	0,70,0	0,34,0	0,37,0	0,67,0	70	34	37	67	0	0
SNV	15	72740449	G	T		Intragenic	Intragenic	intragenic					1/1	1/1	1/1	1/1	0,50,0	0,26,0	0,61,0	1,36,0	50	26	61	37	0	0
SNV	15	74849087	C	T	ARID3B	ARID3B(Intron Variant)	Intragenic	intragenic			c.552+12258C>T		1/1	1/1	1/1	1/1	0,62,0	0,16,0	0,47,0	0,37,0	62	16	47	37	1	0
SNV	16	8863373	A	T	ABAT	ABAT(Intron Variant)	Intragenic	intragenic			c.861+543A>T		0/1	0/1	0/1	0/1	49,34,0	13,11,0	32,21,0	20,17,0	83	24	53	37	0	0
SNV	16	18182110	C	T		Intragenic	Intragenic	intragenic					0/1	0/1	0/1	0/1	24,33,0	4,11,0	10,27,0	24,20,0	57	15	37	44	1	0
SNV	16	56260081	G	A	GNAO1	GNAO1(Intron Variant)	Intragenic	intragenic			c.161+33553G>A		1/1	1/1	1/1	1/1	0,45,0	0,26,0	0,37,0	0,66,0	45	26	37	66	0	0
SNV	16	61340615	T	G		Intergenic	Intergenic	intergenic					1/1	1/1	1/1	1/1	0,63,0	1,19,0	0,37,0	0,40,0	63	20	37	40	0	0
SNV	16	79834424	C	T		Intragenic	Intragenic	intragenic					1/1	1/1	1/1	1/1	0,63,0	0,31,0	0,37,0	0,53,0	63	31	37	53	0	0
SNV	16	84983195	G	A		Intergenic	Intergenic	intergenic					1/1	1/1	1/1	1/1	0,37,0	0,19,0	0,46,0	0,51,0	37	19	46	51	1	0
SNV	16	86050180	C	T		Intergenic	Intergenic	TF binding site					1/1	1/1	1/1	1/1	0,59,0	0,21,0	0,37,0	0,58,0	59	21	37	58	0	0
SNV	17	76002913	T	A	TNRC6C	TNRC6C(Intron Variant)	Intragenic	intragenic			c.-546+1753T>A		0/1	0/1	0/1	0/1	55,16,0	7,4,0	40,21,0	22,15,0	71	11	61	37	1	0
SNV	18	1053361	A	T		Intragenic	Intragenic	intragenic					1/1	1/1	1/1	1/1	0,67,0	0,42,0	0,37,0	0,74,0	67	42	37	74	0	0
SNV	18	4954947	C	T		Intragenic	Intragenic	intragenic					1/1	1/1	1/1	1/1	0,53,0	0,21,0	0,37,0	0,47,0	53	21	37	47	0	0
SNV	18	20187809	C	T		Intergenic	Intergenic	intergenic					0/1	0/1	1/1	0/1	11,56,0	6,16,0	0,37,0	9,37,0	67	22	37	46	0	0
SNV	18	24445339	C	T	AQP4	AQP4(topological_domain:Cytoplasmic)	Intragenic	intragenic			c.32+283G>A		0/1	0/1	1/1	0/1	13,42,0	8,36,0	0,37,0	23,56,0	55	44	37	79	0	0
SNV	18	35829081	C	T		Intergenic	Intergenic	intergenic					0/1	0/1	1/1	0/1	13,54,0	4,29,0	0,37,0	16,57,0	67	33	37	73	0	0
SNV	18	47021731	C	T	RPL17-C18orf32	RPL17-C18orf32 (Upstream/Downstream)	Intergenic	upstream gene			c.-16G>A		0/1	0/1	1/1	0/1	20,53,0	9,19,0	0,37,0	11,50,0	73	28	37	61	0	0
SNV	18	49233378	C	A		Intergenic	Intergenic	intergenic					0/1	0/1	1/1	0/1	12,57,0	8,29,0	0,37,0	11,62,0	69	37	37	73	0	0
SNV	18	61356090	G	A		Intragenic	Intragenic	intragenic					0/1	0/1	1/1	0/1	10,54,0	7,19,0	0,37,0	16,38,0	64	26	37	54	0	0
SNV	18	71678717	C	T		Intragenic	Intragenic	intragenic					0/1	1/1	1/1	0/1	14,52,0	1,21,0	0,37,0	7,46,0	66	22	37	53	0	0
SNV	19	218344	C	T		Intergenic	Intergenic	intergenic					0/1	0/1	0/1	0/1	41,11,0	15,3,0	30,7,0	47,16,0	52	18	37	63	1	0
SNV	19	15581259	C	T	PGLYRP2	PGLYRP2(Intron Variant)	Intragenic	intragenic			c.1344-519G>A		0/1	0/1	0/1	0/1	37,18,0	13,6,0	22,15,0	42,13,0	55	19	37	55	1	0
SNV	X	23351425	G	T	PTCHD1	PTCHD1 (Upstream/Downstream)	Intergenic	upstream gene			c.-861G>T		1/1	1/1	1/1	1/1	0,67,0	0,3,0	0,37,0	1,38,0	67	3	37	39	1	0
SNV	X	26427968	C	T		Intergenic	Intergenic	intergenic					1/1	1/1	1/1	1/1	0,50,0	0,22,0	0,56,0	0,37,0	50	22	56	37	0	0
SNV	X	32809200	G	A	DMD	DMD(Intron Variant)	Intragenic	intragenic			c.649+18410C>T		1/1	1/1	1/1	1/1	0,58,0	0,23,0	0,37,0	0,49,0	58	23	37	49	0	0
SNV	X	35975490	C	T	CXorf22	CXorf22(Intron Variant)	Intragenic	intragenic			c.1410+1177C>T		1/1	1/1	1/1	1/1	0,61,0	0,35,0	0,37,0	0,39,0	61	35	37	39	0	0
SNV	X	47167662	C	T		Intergenic	Intergenic	intergenic					1/1	1/1	1/1	1/1	0,74,0	0,19,0	0,54,0	0,37,0	74	19	54	37	1	0
SNV	X	72711506	C	T		Intergenic	Intergenic	intergenic					1/1	1/1	1/1	1/1	0,59,0	0,16,0	0,37,0	0,76,0	59	16	37	76	1	0
SNV	X	78571484	C	A		Intergenic	Intergenic	intergenic					1/1	1/1	1/1	1/1	0,56,0	0,41,0	0,37,0	0,63,0	56	41	37	63	0	0
SNV	X	79816129	C	T		Intragenic	Intragenic	intragenic					1/1	1/1	1/1	1/1	0,54,0	0,19,0	0,37,0	0,64,0	54	19	37	64	1	0
SNV	X	83810989	G	A		Intergenic	Intergenic	intergenic					1/1	1/1	1/1	1/1	0,56,0	1,14,0	0,50,0	0,37,0	56	15	50	37	1	0
SNV	X	84071799	C	T		Intergenic	Intergenic	intergenic					1/1	1/1	1/1	1/1	0,68,0	0,23,0	0,37,0	0,58,0	68	23	37	58	0	0
SNV	X	89862930	C	T		Intergenic	Intergenic	intergenic					1/1	1/1	1/1	1/1	0,57,0	0,24,0	0,37,0	0,66,0	57	24	37	66	0	0
SNV	X	91245630	G	A	PCDH11X	PCDH11X(topological_domain:Cytoplasmic)	Intragenic	intragenic			c.3033+111358G>A		1/1	1/1	1/1	1/1	0,46,0	0,16,0	0,37,0	0,49,0	46	16	37	49	1	0
SNV	X	91857547	G	A	PCDH11X	PCDH11X(topological_domain:Cytoplasmic)	Intragenic	intragenic			c.3368-15716G>A		1/1	1/1	1/1	1/1	0,37,0	0,17,0	0,41,0	0,57,0	37	17	41	57	1	0
SNV	X	91867342	C	T	PCDH11X	PCDH11X(topological_domain:Cytoplasmic)	Intragenic	intragenic			c.3368-5921C>T		1/1	1/1	1/1	1/1	0,43,0	0,43,0	0,37,0	0,58,0	43	43	37	58	0	0
SNV	X	97980533	C	T		Intergenic	Intergenic	intergenic					1/1	1/1	1/1	1/1	0,52,0	0,27,0	0,37,0	0,41,0	52	27	37	41	0	0
SNV	X	99163255	G	A		Intergenic	Intergenic	intergenic					1/1	1/1	1/1	1/1	0,55,0	0,40,0	0,37,0	0,79,0	55	40	37	79	0	0
SNV	X	110705868	G	A		Intergenic	Intergenic	intergenic					1/1	1/1	1/1	1/1	0,53,0	0,34,0	0,37,0	0,42,0	53	34	37	42	0	0
SNV	X	115978686	C	T		Intergenic	Intergenic	intergenic					1/1	1/1	1/1	1/1	0,62,0	0,31,0	0,61,0	0,37,0	62	31	61	37	0	0
SNV	X	124242854	C	T		Intergenic	Intergenic	intergenic					1/1	1/1	1/1	1/1	0,50,0	0,36,0	0,37,0	0,61,0	50	36	37	61	0	0
SNV	X	133804283	C	T		Intragenic	Intragenic	intragenic					1/1	1/1	1/1	1/1	0,50,0	0,21,0	0,37,0	0,53,0	50	21	37	53	0	0
SNV	X	142456107	A	T		Intragenic	Intragenic	intragenic					1/1	1/1	1/1	1/1	0,37,0	0,30,0	0,58,0	0,67,0	37	30	58	67	0	0
SNV	X	147418661	G	T		Intergenic	Intergenic	intergenic					0/1	0/1	0/1	0/1	16,21,0	13,8,0	17,24,0	33,45,0	37	21	41	78	0	0
SNV	X	148601256	C	G	IDS	IDS(Intron Variant)	Intragenic	intragenic			c.-216+9648G>C		1/1	1/1	1/1	1/1	0,56,0	0,21,0	0,37,0	0,46,0	56	21	37	46	0	0
SNV	1	5444064	G	T		Intergenic	Intergenic	intergenic					1/1	0/1	1/1	0/1	6,71,0	7,23,0	0,38,0	11,51,0	77	30	38	62	0	0
SNV	1	34761865	C	A		Intergenic	Intergenic	intergenic					0/1	0/1	1/1	0/1	13,50,0	5,20,0	0,38,0	21,61,0	63	25	38	82	0	0
SNV	1	42855661	C	T	RIMKLA	RIMKLA(Intron Variant)	Intragenic	intragenic			c.163+8893C>T		0/1	0/1	1/1	0/1	17,65,0	5,24,0	0,38,0	8,41,0	82	29	38	49	0	0
SNV	1	51488070	G	A		Intergenic	Intergenic	intergenic					0/1	0/1	1/1	0/1	19,54,0	13,30,0	0,38,0	12,42,0	73	43	38	54	0	0
SNV	1	53763167	C	T	LRP8	LRP8(topological_domain:Extracellular, domain:LDL-receptor_class_A_1)	Intragenic	intragenic			c.245-7806G>A		0/1	0/1	1/1	0/1	16,58,0	3,16,0	0,38,0	12,51,0	74	19	38	63	1	0
SNV	1	60994741	G	A		Intergenic	Intergenic	intergenic					0/1	0/1	1/1	0/1	13,61,0	10,21,0	0,38,0	18,53,0	74	31	38	71	0	0
SNV	1	73092616	C	A		Intergenic	Intergenic	intergenic					0/1	0/1	1/1	0/1	14,62,0	6,16,0	0,55,0	6,32,0	76	22	55	38	0	0
SNV	1	75415133	C	T		Intergenic	Intergenic	intergenic					0/1	0/1	1/1	0/1	9,58,0	8,38,0	0,38,0	14,60,0	67	46	38	74	0	0
SNV	1	97489624	C	T		Intergenic	Intergenic	intergenic					1/1	1/1	1/1	1/1	0,54,0	0,23,0	0,55,0	0,38,0	54	23	55	38	0	0
SNV	1	97998701	C	T	DPYD	DPYD(Intron Variant)	Intragenic	intragenic			c.1524+16415G>A		1/1	1/1	1/1	1/1	0,61,0	0,25,0	0,51,0	0,38,0	61	25	51	38	0	0
SNV	1	99328991	C	T		Intergenic	Intergenic	intergenic					1/1	1/1	1/1	1/1	0,62,0	0,23,0	0,38,0	0,65,0	62	23	38	65	0	0
SNV	1	100439069	G	A	SLC35A3	SLC35A3(Intron Variant)	Intragenic	intragenic			c.108+2869G>A		1/1	1/1	1/1	1/1	0,63,0	0,33,0	0,57,0	0,38,0	63	33	57	38	0	0
SNV	1	102251919	C	T		Intragenic	Intragenic	intragenic					1/1	1/1	1/1	1/1	0,51,0	0,11,0	0,55,0	0,38,0	51	11	55	38	1	0
SNV	1	117659067	C	T	TRIM45	TRIM45(repeat:Filamin)	Intragenic	intragenic			c.1352+171G>A		1/1	1/1	1/1	1/1	0,60,0	0,22,0	0,52,0	0,38,0	60	22	52	38	0	0
SNV	1	163540127	T	G		Intergenic	Intergenic	intergenic					1/1	1/1	1/1	1/1	0,75,0	0,34,0	0,38,0	0,38,0	75	34	38	38	0	0
SNV	1	163900732	G	T		Intergenic	Intergenic	intergenic					0/1	0/1	0/1	0/1	35,37,0	13,25,0	23,23,0	11,27,0	72	38	46	38	0	0
SNV	1	244444745	C	A		Intergenic	Intergenic	intergenic					0/1	0/1	0/1	0/1	50,14,0	26,10,0	27,11,0	41,10,0	64	36	38	51	0	0
SNV	2	25227965	C	T		Intragenic	Intragenic	intragenic					0/1	0/1	0/1	0/1	29,9,0	10,9,0	38,22,0	35,18,0	38	19	60	53	1	0
SNV	2	54392670	T	A	ACYP2	ACYP2(Intron Variant)	Intragenic	intragenic			c.404+26785T>A		0/1	0/1	0/1	0/1	24,22,0	3,3,0	23,19,0	21,17,0	46	6	42	38	1	0
SmallInsertion	2	59628174	A	AG		Intragenic	Intragenic	intragenic			n.null_nullinsC		1/1	1/1	1/1	1/1	0,44,0	0,11,0	1,51,0	0,38,0	44	11	52	38	1	0
SNV	2	64751441	G	A	AFTPH	AFTPH (Upstream/Downstream)	Intergenic	upstream gene			c.-315G>A		0/1	0/1	0/1	0/1	19,57,0	2,6,0	31,54,0	9,29,0	76	8	85	38	1	0
SNV	2	67355099	C	T		Intragenic	Intragenic	intragenic					0/1	0/1	0/1	0/1	53,23,0	21,11,0	33,24,0	23,15,0	76	32	57	38	0	0
SNV	2	209370644	C	T		Intragenic	Intragenic	intragenic					0/1	0/1	0/1	0/1	49,30,0	22,14,0	23,15,0	35,16,0	79	36	38	51	0	0
SNV	2	220939169	G	T		Intergenic	Intergenic	intergenic					0/1	0/1	0/1	0/1	43,18,0	23,10,0	35,16,0	28,10,0	61	33	51	38	0	0
SNV	3	8512093	G	A		Intragenic	Intragenic	intragenic					1/1	1/1	1/1	1/1	0,60,0	0,41,0	0,38,0	0,64,0	60	41	38	64	0	0
SNV	3	12482689	C	T		Intergenic	Intergenic	intergenic					1/1	1/1	1/1	1/1	0,58,0	0,8,0	0,46,0	0,38,0	58	8	46	38	1	0
SNV	3	13210778	G	A		Intergenic	Intergenic	intergenic					1/1	1/1	1/1	1/1	0,38,0	0,21,0	0,38,0	0,63,0	38	21	38	63	0	0
SNV	3	16612543	G	T		Intergenic	Intergenic	intergenic					1/1	1/1	1/1	1/1	0,49,0	0,20,0	0,41,0	0,38,0	49	20	41	38	0	0
SNV	3	22866640	A	G		Intergenic	Intergenic	intergenic					1/1	1/1	1/1	1/1	0,44,0	0,20,0	0,38,0	0,76,0	44	20	38	76	0	0
SNV	3	76538165	G	A		Intragenic	Intragenic	intragenic					0/1	0/1	0/1	0/1	45,29,0	22,21,0	39,24,0	16,22,0	74	43	63	38	0	0
SNV	3	147445211	G	T		Intergenic	Intergenic	intergenic					0/1	0/1	0/1	0/1	20,32,0	1,6,0	19,19,0	33,35,0	52	7	38	68	1	0
SNV	4	6115736	C	T	JAKMIP1	JAKMIP1(Intron Variant)	Intragenic	intragenic			c.-147-1012G>A		0/1	0/1	0/1	0/1	38,26,0	10,13,0	23,20,0	18,20,0	64	23	43	38	0	0
SNV	4	14130399	C	T		Intragenic	Intragenic	intragenic					0/1	0/1	0/1	0/1	37,39,0	15,17,0	18,20,0	28,24,0	76	32	38	52	0	0
SNV	4	15311005	G	T		Intragenic	Intragenic	intragenic					0/1	0/1	0/1	0/1	23,25,0	12,15,0	18,20,0	36,25,0	48	27	38	61	0	0
SNV	4	20276361	C	T	SLIT2	SLIT2(Intron Variant)	Intragenic	intragenic			c.395+5857C>T		0/1	0/1	0/1	0/1	24,28,0	13,21,0	24,19,0	17,21,0	52	34	43	38	0	0
SNV	4	21679134	C	T	KCNIP4	KCNIP4(region_of_interest:KIS)	Intragenic	intragenic			c.61+271060G>A		0/1	0/1	0/1	0/1	25,18,0	11,8,0	16,22,0	35,31,0	43	19	38	66	1	0
SNV	4	24431811	G	A		Intergenic	Intergenic	intergenic					0/1	0/1	0/1	0/1	33,41,0	20,13,0	30,25,0	14,24,0	74	33	55	38	0	0
SNV	4	28900963	A	G		Intergenic	Intergenic	intergenic					0/1	0/1	0/1	0/1	15,27,0	6,8,0	23,19,0	19,19,0	42	14	42	38	1	0
SNV	4	29221673	C	T		Intragenic	Intragenic	intragenic					0/1	0/1	0/1	0/1	20,39,0	20,20,0	20,27,0	18,20,0	59	40	47	38	0	0
SNV	4	31996122	C	T		Intergenic	Intergenic	intergenic					0/1	0/1	0/1	0/1	24,28,0	13,18,0	19,19,0	27,29,0	52	31	38	56	0	0
SNV	4	39678986	C	T		Intergenic	Intergenic	intergenic					0/1	0/1	0/1	0/1	26,34,0	7,4,0	25,18,0	21,17,0	60	11	43	38	1	0
SNV	4	44486995	C	T		Intergenic	Intergenic	intergenic					0/1	0/1	0/1	0/1	20,22,0	17,5,0	21,17,0	33,24,0	42	22	38	57	0	0
SNV	4	47470224	G	A	COMMD8	COMMD8 (Upstream/Downstream)	Intergenic	upstream gene			c.-69C>T		0/1	0/1	0/1	0/1	37,29,0	3,10,0	23,15,0	23,20,0	66	13	38	43	1	0
SNV	4	72675090	G	T		Intergenic	Intergenic	intergenic					0/1	0/1	0/1	0/1	22,16,0	14,18,0	28,21,0	34,28,0	38	32	49	62	0	0
SNV	4	100344417	C	T	ADH7	ADH7(Intron Variant)	Intragenic	intragenic			c.625-2467G>A		0/1	0/1	0/1	0/1	19,19,0	8,5,0	19,24,0	45,46,0	38	13	43	91	1	0
SNV	4	180045225	C	T		Intergenic	Intergenic	intergenic					0/1	0/1	0/1	0/1	44,39,0	10,6,0	23,27,0	21,17,0	83	16	50	38	1	0
SNV	5	1974959	C	T		Intergenic	Intergenic	intergenic					1/1	1/1	1/1	1/1	0,74,0	0,21,0	0,38,0	0,54,0	74	21	38	54	0	0
SNV	5	6134658	G	A		Intergenic	Intergenic	intergenic					1/1	1/1	1/1	1/1	0,64,0	0,14,0	0,38,0	0,40,0	64	14	38	40	1	0
SNV	5	12047772	C	T		Intergenic	Intergenic	intergenic					1/1	1/1	1/1	1/1	0,53,0	0,23,0	0,38,0	0,56,0	53	23	38	56	0	0
SNV	5	16909318	T	A	MYO10	MYO10(Intron Variant)	Intragenic	intragenic			c.21+26579A>T		1/1	1/1	1/1	1/1	1,44,0	0,29,0	0,38,0	0,51,0	45	29	38	51	0	0
SNV	5	19303771	C	T		Intergenic	Intergenic	intergenic					1/1	1/1	1/1	1/1	0,63,0	0,46,0	0,38,0	0,60,0	63	46	38	60	0	0
SNV	5	23678864	C	A		Intergenic	Intergenic	intergenic					1/1	1/1	1/1	1/1	0,55,0	0,37,0	0,38,0	0,55,0	55	37	38	55	0	0
SNV	5	26116233	G	A		Intergenic	Intergenic	intergenic					1/1	1/1	1/1	1/1	0,74,0	0,30,0	0,38,0	0,65,0	74	30	38	65	0	0
SNV	5	27439887	C	T		Intergenic	Intergenic	intergenic					1/1	1/1	1/1	1/1	0,56,0	0,6,0	0,48,0	0,38,0	56	6	48	38	1	0
SNV	5	28068004	G	A		Intergenic	Intergenic	intergenic					1/1	1/1	1/1	1/1	0,50,0	0,27,0	0,38,0	0,71,0	50	27	38	71	0	0
SNV	5	28284738	C	T		Intergenic	Intergenic	intergenic					1/1	1/1	1/1	1/1	0,59,0	0,37,0	0,63,0	0,38,0	59	37	63	38	0	0
SNV	5	36038024	G	A	UGT3A2	UGT3A2(L390L)	Synonymous	synonymous			c.1170C>T p.Leu390Leu		1/1	1/1	1/1	1/1	0,54,0	0,25,0	0,38,0	0,55,0	54	25	38	55	0	0
SNV	5	43012408	G	A		Intergenic	Intergenic	intergenic					1/1	1/1	1/1	1/1	1,78,0	1,21,0	0,56,0	0,38,0	79	22	56	38	0	0
SNV	5	46001120	T	A		Intergenic	Intergenic	intergenic					1/1	1/1	1/1	1/1	0,38,0	0,25,0	0,39,0	0,75,0	38	25	39	75	0	0
SNV	5	46154329	G	T		Intergenic	Intergenic	intergenic					1/1	1/1	1/1	1/1	0,69,0	1,30,0	0,38,0	0,61,0	69	31	38	61	0	0
SNV	5	62803403	G	A		Intergenic	Intergenic	intergenic					1/1	1/1	1/1	1/1	0,67,0	0,21,0	0,42,0	0,38,0	67	21	42	38	0	0
SNV	5	66840838	C	T		Intragenic	Intragenic	intragenic					1/1	1/1	1/1	1/1	0,61,0	0,32,0	0,38,0	0,64,0	61	32	38	64	0	0
SNV	5	77211678	C	T		Intergenic	Intergenic	intergenic					1/1	1/1	1/1	1/1	0,51,0	0,25,0	0,38,0	0,38,0	51	25	38	38	0	0
SNV	5	93612627	C	A	KIAA0825	KIAA0825(Intron Variant)	Intragenic	intragenic			c.3710+107446G>T		1/1	1/1	1/1	1/1	0,59,0	1,38,0	0,38,0	0,65,0	59	39	38	65	0	0
SNV	5	113077233	C	T		Intergenic	Intergenic	intergenic					1/1	1/1	1/1	1/1	0,38,0	0,15,0	0,48,0	0,51,0	38	15	48	51	1	0
SNV	5	124336410	G	T		Intergenic	Intergenic	intergenic					1/1	1/1	1/1	1/1	0,60,0	0,19,0	0,38,0	0,45,0	60	19	38	45	1	0
SNV	5	145729887	C	T		Intragenic	Intragenic	intragenic					1/1	1/1	1/1	1/1	0,60,0	0,16,0	0,55,0	0,38,0	60	16	55	38	1	0
SNV	5	148273559	C	G		Intergenic	Intergenic	intergenic					0/1	0/1	0/1	0/1	22,16,0	11,12,0	28,32,0	38,27,0	38	23	60	65	0	0
SNV	5	152136457	G	A		Intragenic	Intragenic	intragenic					1/1	1/1	1/1	1/1	0,58,0	0,32,0	0,38,0	1,61,0	58	32	38	62	0	0
SNV	5	154849764	G	A		Intergenic	Intergenic	intergenic					1/1	1/1	1/1	1/1	0,55,0	0,23,0	0,55,0	0,38,0	55	23	55	38	0	0
SNV	5	157356134	G	A		Intergenic	Intergenic	intergenic					1/1	1/1	1/1	1/1	0,59,0	0,21,0	0,67,0	0,38,0	59	21	67	38	0	0
SNV	5	166187688	C	T		Intergenic	Intergenic	intergenic					1/1	1/1	1/1	1/1	0,50,0	0,11,0	0,38,0	0,46,0	50	11	38	46	1	0
SNV	5	168568284	G	A	SLIT3	SLIT3(repeat:LRR_4)	Intragenic	intragenic			c.413+52199C>T		1/1	1/1	1/1	1/1	0,57,0	0,29,0	0,55,0	0,38,0	57	29	55	38	0	0
SNV	5	168963016	G	T		Intergenic	Intergenic	intergenic					1/1	1/1	1/1	1/1	0,78,0	0,33,0	0,38,0	0,71,0	78	33	38	71	0	0
SNV	6	28469795	C	T	GPX6	GPX6 (Upstream/Downstream)	Intergenic	downstream gene			c.*716G>A		0/1	0/1	0/1	0/1	46,46,0	7,8,0	19,32,0	17,21,0	92	15	51	38	1	0
SNV	6	68807245	G	A		Intergenic	Intergenic	intergenic					0/1	0/1	0/1	0/1	29,45,0	13,29,0	18,20,0	21,46,0	74	42	38	67	0	0
SNV	6	79096371	C	T		Intergenic	Intergenic	intergenic					0/1	0/1	0/1	0/1	63,28,0	10,12,0	19,19,0	46,26,0	91	22	38	72	0	0
SNV	6	95014001	C	A		Intergenic	Intergenic	intergenic					0/1	0/1	0/1	0/1	49,28,0	24,16,0	18,20,0	28,24,0	77	40	38	52	0	0
SNV	6	95019916	G	A		Intergenic	Intergenic	intergenic					0/1	0/1	0/1	0/1	64,26,0	16,7,0	19,19,0	34,34,0	90	23	38	68	0	0
SNV	6	98770062	T	G		Intragenic	Intragenic	intragenic					0/1	0/1	0/1	0/1	34,24,0	21,11,0	16,22,0	49,29,0	58	32	38	78	0	0
SNV	6	98770063	T	C		Intragenic	Intragenic	intragenic					0/1	0/1	0/1	0/1	32,23,0	23,11,0	17,21,0	49,29,0	55	34	38	78	0	0
SNV	6	107380022	G	A		Intergenic	Intergenic	intergenic					0/1	0/1	0/1	0/1	40,42,0	11,12,0	14,24,0	34,37,0	82	23	38	71	0	0
SNV	6	115499209	G	A		Intergenic	Intergenic	intergenic					0/1	1/1	0/1	0/1	14,32,0	0,2,0	9,29,0	22,44,0	46	2	38	66	1	0
SNV	6	124419969	C	T	NKAIN2	NKAIN2(transmembrane_region:Transmembrane_region)	Intragenic	intragenic			c.55-184182C>T		0/1	0/1	0/1	0/1	33,47,0	7,5,0	26,12,0	24,53,0	80	12	38	77	1	0
SNV	6	128287235	G	A	PTPRK	PTPRK (Upstream/Downstream)	Intergenic	downstream gene			c.*4644C>T		0/1	0/1	0/1	0/1	27,52,0	10,23,0	21,17,0	30,61,0	79	33	38	91	0	0
SNV	6	129181315	G	A		Intergenic	Intergenic	intergenic					0/1	0/1	0/1	0/1	26,51,0	17,20,0	20,18,0	16,26,0	77	37	38	42	0	0
SNV	7	25996940	C	T		Intergenic	Intergenic	intergenic					0/1	0/1	0/1	0/1	22,27,0	15,11,0	17,25,0	14,24,0	49	26	42	38	0	0
SNV	7	47012437	G	A		Intragenic	Intragenic	intragenic					0/1	0/1	0/1	0/1	29,37,0	11,8,0	40,44,0	24,14,0	66	19	84	38	1	0
SNV	7	54810476	G	T		Intergenic	Intergenic	intergenic					0/1	0/1	0/1	0/1	43,29,0	16,15,0	28,37,0	19,19,0	72	31	65	38	0	0
SNV	7	154886990	C	T		Intergenic	Intergenic	intergenic					1/1	1/1	1/1	1/1	0,47,0	0,15,0	0,38,0	0,50,0	47	15	38	50	1	0
SNV	7	156028891	A	G		Intergenic	Intergenic	intergenic					1/1	1/1	1/1	1/1	0,76,0	0,14,0	0,38,0	0,53,0	76	14	38	53	1	0
SNV	7	157203251	C	G	DNAJB6	DNAJB6(Intron Variant)	Intragenic	intragenic			c.898+556C>G		0/1	0/1	0/1	0/1	22,31,0	7,6,0	22,16,0	20,21,0	53	13	38	41	1	0
SNV	8	21942620	T	A	FAM160B2	FAM160B2 (Upstream/Downstream)	Intergenic	upstream gene			c.-47T>A		0/1	0/1	0/1	0/1	54,39,0	22,11,0	44,29,0	12,26,0	93	33	73	38	0	0
SNV	8	26148922	G	A	PPP2R2A	PPP2R2A (Upstream/Downstream)	Intergenic	upstream gene			c.-32G>A		0/1	1/1	0/1	0/1	53,37,0	0,4,0	45,22,0	24,14,0	90	4	67	38	1	0
SNV	8	40348771	C	A		Intergenic	Intergenic	intergenic					0/1	0/1	0/1	0/1	32,46,0	16,25,0	18,33,0	16,22,0	78	41	51	38	0	0
SNV	8	78985041	C	T		Intergenic	Intergenic	intergenic					0/1	0/1	0/1	0/1	53,23,0	27,4,0	21,21,0	29,9,0	76	31	42	38	0	0
SNV	9	10773991	G	C		Intergenic	Intergenic	intergenic					0/1	0/1	0/1	0/1	14,24,0	16,18,0	23,18,0	24,36,0	38	34	41	60	0	0
SNV	9	16046404	C	T		Intragenic	Intragenic	intragenic					1/1	1/1	1/1	1/1	0,53,0	0,30,0	0,38,0	0,67,0	53	30	38	67	0	0
SNV	9	66559258	G	A		Intergenic	Intergenic	intergenic					0/1	0/1	0/1	0/1	31,7,0	65,8,0	46,6,0	84,15,0	38	73	52	99	0	0
SNV	9	69975964	C	T		Intergenic	Intergenic	intergenic					0/1	0/1	0/1	0/1	24,23,0	3,6,0	21,17,0	39,32,0	47	9	38	71	1	0
SNV	10	1681921	C	T	ADARB2	ADARB2(region_of_interest:R-domain__ssRNA-binding_)	Intragenic	intragenic			c.100+97324G>A		1/1	1/1	1/1	1/1	1,37,0	0,15,0	0,56,0	0,44,0	38	15	56	44	1	0
SNV	10	13893394	G	A	FRMD4A	FRMD4A(Intron Variant)	Intragenic	intragenic			c.111+7453C>T		0/1	0/1	1/1	0/1	17,65,0	5,15,0	0,38,0	13,53,0	82	20	38	66	0	0
SNV	10	20530857	G	T	PLXDC2	PLXDC2(topological_domain:Extracellular)	Intragenic	intragenic			c.1313-3417G>T		0/1	0/1	1/1	0/1	11,39,0	9,30,0	0,38,0	11,70,0	50	39	38	81	0	0
SNV	10	36476832	A	G		Intergenic	Intergenic	intergenic					1/1	1/1	1/1	1/1	0,56,0	0,26,0	0,38,0	0,43,0	56	26	38	43	0	0
SNV	10	38764528	C	T		Intergenic	Intergenic	intergenic					1/1	1/1	1/1	1/1	0,44,0	0,9,0	1,44,0	2,36,0	44	9	45	38	1	0
SNV	10	42604230	C	T		Intergenic	Intergenic	intergenic					1/1	1/1	1/1	1/1	1,57,0	0,32,0	0,38,0	0,71,0	58	32	38	71	0	0
SNV	10	43150557	C	T		Intergenic	Intergenic	intergenic					1/1	1/1	1/1	1/1	0,68,0	0,13,0	0,44,0	0,38,0	68	13	44	38	1	0
SNV	10	45870719	C	T	ALOX5	ALOX5(domain:PLAT)	Intragenic	intragenic			c.150+842C>T		1/1	1/1	1/1	1/1	0,50,0	0,22,0	0,38,0	0,50,0	50	22	38	50	0	0
SNV	10	55122145	C	T		Intergenic	Intergenic	intergenic					1/1	1/1	1/1	1/1	0,38,0	1,32,0	0,42,0	0,58,0	38	33	42	58	0	0
SNV	10	57073961	A	G		Intragenic	Intragenic	intragenic					1/1	1/1	1/1	1/1	3,52,0	0,9,0	0,38,0	1,53,0	55	9	38	54	1	0
SNV	10	57663453	G	A		Intergenic	Intergenic	intergenic					1/1	0/1	1/1	1/1	1,37,0	2,12,0	0,39,0	0,51,0	38	14	39	51	1	0
SNV	10	58082160	G	A		Intergenic	Intergenic	intergenic					1/1	1/1	1/1	1/1	0,38,0	0,17,0	0,44,0	0,67,0	38	17	44	67	1	0
SNV	10	64852191	G	A		Intergenic	Intergenic	intergenic					1/1	1/1	1/1	1/1	0,46,0	0,9,0	0,38,0	0,59,0	46	9	38	59	1	0
SNV	10	64852192	G	A		Intergenic	Intergenic	intergenic					1/1	1/1	1/1	1/1	0,50,0	0,9,0	0,38,0	0,60,0	50	9	38	60	1	0
SNV	10	77835771	A	T	C10orf11	C10orf11(Intron Variant)	Intragenic	intragenic			c.432+17230A>T		1/1	1/1	1/1	1/1	0,53,0	0,30,0	1,45,0	0,38,0	53	30	46	38	0	0
SNV	10	81782857	G	A		Intergenic	Intergenic	intergenic					1/1	1/1	1/1	1/1	0,59,0	0,18,0	0,54,0	0,38,0	59	18	54	38	1	0
SNV	10	100845966	C	A	HPSE2	HPSE2(Intron Variant)	Intragenic	intragenic			c.610+58029G>T		1/1	1/1	1/1	1/1	0,51,0	0,32,0	0,38,0	0,45,0	51	32	38	45	0	0
SNV	10	111991895	T	C	MXI1	MXI1(domain:bHLH)	Intragenic	intragenic			c.407+3816T>C		1/1	1/1	1/1	1/1	0,57,0	0,19,0	0,47,0	0,38,0	57	19	47	38	1	0
SNV	10	119665486	G	A		Intergenic	Intergenic	intergenic					1/1	1/1	1/1	1/1	0,50,0	0,23,0	0,48,0	1,37,0	50	23	48	38	0	0
SNV	10	120808700	G	A	EIF3A	EIF3A(Intron Variant)	Intragenic	intragenic			c.2658+613C>T		1/1	1/1	1/1	1/1	0,52,0	0,11,0	0,55,0	0,38,0	52	11	55	38	1	0
SNV	10	126272642	G	A	LHPP	LHPP(Intron Variant)	Intragenic	intragenic			c.717-29191G>A		1/1	1/1	1/1	1/1	0,70,0	0,45,0	0,38,0	0,61,0	70	45	38	61	0	0
SNV	10	130756216	C	A		Intergenic	Intergenic	intergenic					1/1	1/1	1/1	1/1	0,77,0	0,31,0	0,38,0	1,54,0	77	31	38	55	0	0
SNV	10	134112112	G	A	STK32C	STK32C(Intron Variant)	Intragenic	intragenic			c.301+32828C>T		1/1	1/1	1/1	1/1	0,61,0	0,10,0	0,60,0	0,38,0	61	10	60	38	1	0
SNV	11	7883635	C	T		Intragenic	Intragenic	intragenic					1/1	1/1	1/1	1/1	0,40,0	0,6,0	0,38,0	2,63,0	40	6	38	65	1	0
SNV	11	62022254	G	T		Intragenic	Intragenic	intragenic					1/1	1/1	1/1	1/1	0,68,0	1,23,0	0,38,0	0,49,0	68	24	38	49	0	0
SNV	11	80979077	C	T		Intergenic	Intergenic	intergenic					1/1	1/1	1/1	1/1	0,45,0	0,29,0	0,38,0	0,50,0	45	29	38	50	0	0
SNV	11	120804710	G	A	GRIK4	GRIK4(topological_domain:Extracellular)	Intragenic	intragenic			c.1477-6346G>A		1/1	1/1	1/1	1/1	0,65,0	0,18,0	0,38,0	0,52,0	65	18	38	52	1	0
SNV	12	767216	G	A	NINJ2	NINJ2(Intron Variant)	Intragenic	intragenic			c.171+5278C>T		0/1	0/1	0/1	0/1	20,33,0	10,20,0	13,25,0	12,28,0	53	30	38	40	0	0
SNV	12	33106902	G	A		Intergenic	Intergenic	intergenic					0/1	0/1	0/1	0/1	40,22,0	13,7,0	31,7,0	39,31,0	62	20	38	70	0	0
SNV	12	68239975	G	T		Intergenic	Intergenic	intergenic					0/1	0/1	0/1	0/1	19,19,0	21,16,0	30,22,0	55,35,0	38	37	52	90	0	0
SNV	12	124265261	G	A	DNAH10	DNAH10(region_of_interest:Stem)	Intragenic	intragenic			c.439-366G>A		0/1	0/1	0/1	0/1	30,61,0	5,18,0	11,45,0	9,29,0	91	23	56	38	0	0
SNV	12	130848255	C	A	PIWIL1	PIWIL1(domain:Piwi)	Intragenic	intragenic			c.2195+566C>A		0/1	0/1	0/1	0/1	21,37,0	11,14,0	17,40,0	11,27,0	58	25	57	38	0	0
SNV	13	36735644	C	T		Intergenic	Intergenic	intergenic					0/1	0/1	0/1	0/1	34,49,0	14,19,0	15,23,0	24,20,0	83	33	38	44	0	0
SNV	13	64825834	G	A		Intergenic	Intergenic	intergenic					0/1	0/1	0/1	0/1	22,16,0	17,12,0	16,30,0	32,24,0	38	29	46	56	0	0
SNV	13	90500685	C	T		Intergenic	Intergenic	intergenic					0/1	0/1	0/1	0/1	28,35,0	30,22,0	15,23,0	26,30,0	63	52	38	56	0	0
SNV	15	26946001	G	T	GABRB3	GABRB3(Intron Variant)	Intragenic	intragenic			c.408+71548C>A		0/1	0/1	0/1	0/1	33,33,0	4,5,0	20,21,0	17,21,0	66	9	41	38	1	0
SNV	15	73011953	C	T	BBS4	BBS4(interacting_region:Interaction_with_PCM1, repeat:TPR_3)	Intragenic	intragenic			c.429+2762C>T		0/1	0/1	0/1	0/1	18,26,0	16,19,0	19,19,0	28,20,0	44	35	38	48	0	0
SNV	15	79095959	G	A	ADAMTS7	ADAMTS7(maturation_peptide)	Intragenic	intragenic			c.101-3070C>T		1/1	1/1	1/1	1/1	0,51,0	0,22,0	0,48,0	0,38,0	51	22	48	38	0	0
SNV	16	27808977	C	T	GSG1L	GSG1L(topological_domain:Cytoplasmic)	Intragenic	intragenic			c.899-6189G>A		0/1	0/1	0/1	0/1	45,37,0	15,6,0	31,25,0	19,19,0	82	21	56	38	0	0
SNV	16	48226667	G	T	ABCC11	ABCC11(Intron Variant)	Intragenic	intragenic			c.2509-39C>A		1/1	1/1	1/1	1/1	0,60,0	0,20,0	0,49,0	0,38,0	60	20	49	38	0	0
SmallInsertion	16	49892307	A	AC		Intergenic	Intergenic	intergenic			n.null_nullinsC		1/1	1/1	1/1	1/1	0,49,0	0,5,0	0,46,0	0,38,0	49	5	46	38	1	0
SNV	16	52755772	G	A		Intergenic	Intergenic	intergenic					1/1	1/1	1/1	1/1	0,65,0	0,45,0	0,38,0	0,56,0	65	45	38	56	0	0
SNV	16	54820054	C	T		Intergenic	Intergenic	intergenic					1/1	1/1	1/1	1/1	0,58,0	0,27,0	0,38,0	0,70,0	58	27	38	70	0	0
SNV	16	65682406	C	T		Intergenic	Intergenic	intergenic					1/1	1/1	1/1	1/1	0,49,0	0,14,0	0,53,0	0,38,0	49	14	53	38	1	0
SNV	16	88507639	G	A	ZNF469	ZNF469 (Upstream/Downstream)	Intergenic	downstream gene			c.*11862G>A		1/1	1/1	1/1	1/1	0,45,0	0,10,0	0,48,0	0,38,0	45	10	48	38	1	0
SNV	17	4385153	C	T	SPNS3	SPNS3(transmembrane_region:Transmembrane_region)	Intragenic	intragenic			c.1179+3221C>T		0/1	0/1	0/1	0/1	36,57,0	5,15,0	16,22,0	18,26,0	93	20	38	44	0	0
SNV	17	27680510	G	A		Intragenic	Intragenic	intragenic					0/1	0/1	0/1	0/1	61,19,0	15,6,0	53,21,0	22,16,0	80	21	74	38	0	0
SNV	17	53790806	G	A		Intergenic	Intergenic	intergenic					0/1	0/1	0/1	0/1	42,11,0	26,14,0	39,13,0	19,19,0	53	40	52	38	0	0
SNV	18	105967	G	A		Intergenic	Intergenic	intergenic					1/1	1/1	1/1	1/1	0,55,0	0,49,0	0,38,0	0,63,0	55	49	38	63	0	0
SNV	18	15370758	A	G		Intergenic	Intergenic	intergenic					0/1	1/1	1/1	0/1	19,40,0	0,4,0	0,38,0	18,50,0	59	4	38	68	1	0
SNV	18	30410308	G	A		Intergenic	Intergenic	intergenic					0/1	0/1	1/1	0/1	20,73,0	5,21,0	0,38,0	18,80,0	93	26	38	98	0	0
SNV	18	31639379	C	T	NOL4	NOL4(Intron Variant)	Intragenic	intragenic			c.772+34050G>A		0/1	0/1	1/1	0/1	18,57,0	4,32,0	0,38,0	18,53,0	75	36	38	71	0	0
SNV	18	41075454	G	A		Intergenic	Intergenic	intergenic					0/1	0/1	1/1	0/1	15,60,0	9,38,0	0,38,0	14,68,0	75	47	38	82	0	0
SNV	18	56430461	G	A		Intergenic	Intergenic	intergenic					0/1	0/1	1/1	0/1	15,58,0	8,21,0	0,38,0	13,54,0	73	29	38	67	0	0
SNV	18	66164210	G	A		Intergenic	Intergenic	intergenic					0/1	0/1	0/1	0/1	46,10,0	19,5,0	29,9,0	40,5,0	56	24	38	45	0	0
SNV	18	77546357	C	T		Intergenic	Intergenic	intergenic					0/1	0/1	1/1	0/1	27,50,0	9,10,0	0,39,0	8,30,0	77	19	39	38	1	0
SNV	19	23187546	C	T	ZNF728	ZNF728 (Upstream/Downstream)	Intergenic	upstream gene			c.-147G>A		0/1	0/1	0/1	0/1	20,56,0	8,17,0	21,44,0	12,26,0	76	25	65	38	0	0
SNV	20	45985055	G	A	ZMYND8	ZMYND8(Intron Variant)	Intragenic	intragenic			c.35+69C>T		0/1	0/1	0/1	0/1	45,47,0	8,10,0	34,41,0	17,21,0	92	18	75	38	1	0
SNV	20	47951268	G	A		Intergenic	Intergenic	intergenic					0/1	0/1	0/1	0/1	31,30,0	23,22,0	22,16,0	33,35,0	61	45	38	68	0	0
SNV	22	17566843	A	G	IL17RA	IL17RA(topological_domain:Extracellular, disulfide_bond)	Intragenic	intragenic			c.138+724A>G		0/1	0/1	0/1	0/1	48,32,0	8,7,0	26,12,0	24,35,0	80	15	38	59	1	0
SNV	X	2928058	C	T	ARSH	ARSH(Intron Variant)	Intragenic	intragenic			c.93-13C>T		1/1	1/1	1/1	1/1	0,66,0	0,22,0	0,38,0	0,51,0	66	22	38	51	0	0
SNV	X	4583325	G	A		Intergenic	Intergenic	intergenic					1/1	1/1	1/1	1/1	0,59,0	0,23,0	0,38,0	0,73,0	59	23	38	73	0	0
SNV	X	11881051	G	A		Intergenic	Intergenic	intergenic					1/1	1/1	1/1	1/1	0,53,0	1,36,0	0,41,0	0,38,0	53	37	41	38	0	0
SNV	X	11906646	G	C		Intergenic	Intergenic	intergenic					1/1	1/1	1/1	1/1	0,59,0	0,34,0	0,38,0	0,83,0	59	34	38	83	0	0
SNV	X	28575203	T	G		Intergenic	Intergenic	intergenic					1/1	1/1	1/1	1/1	0,40,0	0,33,0	0,38,0	1,63,0	40	33	38	64	0	0
SNV	X	36489099	C	T		Intergenic	Intergenic	intergenic					1/1	1/1	1/1	1/1	0,53,0	0,9,0	1,37,0	0,43,0	53	9	38	43	1	0
SNV	X	39942457	T	C	BCOR	BCOR(Intron Variant)	Intragenic	intragenic			c.-40-5235A>G		0/1	0/1	0/1	0/1	26,22,0	9,4,0	27,24,0	19,19,0	48	13	51	38	1	0
SNV	X	40309735	C	T		Intergenic	Intergenic	intergenic					1/1	1/1	1/1	1/1	0,38,0	0,27,0	0,64,0	0,60,0	38	27	64	60	0	0
SNV	X	40309736	C	T		Intergenic	Intergenic	intergenic					1/1	1/1	1/1	1/1	0,38,0	0,26,0	0,64,0	0,60,0	38	26	64	60	0	0
SNV	X	56861945	G	T		Intergenic	Intergenic	intergenic					1/1	1/1	1/1	1/1	0,52,0	0,18,0	0,46,0	0,38,0	52	18	46	38	1	0
SNV	X	58312352	G	A		Intergenic	Intergenic	intergenic					1/1	1/1	1/1	1/1	0,61,0	1,13,0	0,48,0	0,38,0	61	14	48	38	1	0
SNV	X	74821722	G	A		Intergenic	Intergenic	intergenic					1/1	1/1	1/1	1/1	0,54,0	0,25,0	0,38,0	0,45,0	54	25	38	45	0	0
SNV	X	90236209	C	T		Intergenic	Intergenic	intergenic					1/1	1/1	1/1	1/1	0,55,0	0,9,0	0,39,0	0,38,0	55	9	39	38	1	0
SNV	X	91715572	C	T	PCDH11X	PCDH11X(topological_domain:Cytoplasmic)	Intragenic	intragenic			c.3344-7726C>T		1/1	1/1	1/1	1/1	1,49,0	0,18,0	2,36,0	0,51,0	50	18	38	51	1	0
SNV	X	106307732	G	A	RBM41	RBM41 (Upstream/Downstream)	Intergenic	downstream gene			c.*1273C>T		1/1	1/1	1/1	1/1	0,57,0	1,30,0	0,38,0	0,41,0	57	31	38	41	0	0
SmallInsertion	X	108668615	G	GTA	GUCY2F	GUCY2F(topological_domain:Cytoplasmic, domain:Protein_kinase)	Intragenic	intragenic			c.1791+4919_1791+4920dupTA		1/1	1/1	1/1	1/1	1,37,0	0,13,0	1,48,0	0,50,0	38	13	49	50	1	0
SNV	X	128328847	G	A		Intergenic	Intergenic	intergenic					1/1	1/1	1/1	1/1	0,44,0	0,28,0	0,38,0	0,59,0	44	28	38	59	0	0
SNV	X	135273628	T	G	FHL1	FHL1(Intron Variant)	Intragenic	intragenic			c.-26-14938T>G		0/1	0/1	0/1	0/1	25,33,0	13,13,0	26,12,0	29,26,0	58	26	38	55	0	0
SNV	X	136792552	A	T		Intergenic	Intergenic	intergenic					1/1	1/1	1/1	1/1	0,57,0	0,19,0	0,64,0	0,38,0	57	19	64	38	1	0
SNV	1	11487295	C	A		Intergenic	Intergenic	intergenic					0/1	0/1	1/1	0/1	16,42,0	4,18,0	0,39,0	14,37,0	58	22	39	51	0	0
SNV	1	18573997	G	A	IGSF21	IGSF21(domain:Ig-like_1, disulfide_bond)	Intragenic	intragenic			c.183+19493G>A		0/1	0/1	1/1	0/1	8,52,0	3,12,0	0,39,0	12,41,0	60	15	39	53	1	0
SNV	1	18634775	C	A	IGSF21	IGSF21(domain:Ig-like_1, disulfide_bond)	Intragenic	intragenic			c.305+16294C>A		0/1	0/1	1/1	0/1	16,61,0	4,20,0	0,39,0	12,42,0	77	24	39	54	0	0
SNV	1	26644344	G	A	CD52	CD52 (Upstream/Downstream)	Intergenic	upstream gene			c.-62G>A		0/1	0/1	1/1	0/1	12,55,0	4,24,0	0,39,0	9,56,0	67	28	39	65	0	0
SNV	1	30664996	G	A		Intergenic	Intergenic	intergenic					0/1	0/1	1/1	0/1	14,56,0	8,26,0	0,39,0	20,44,0	70	34	39	64	0	0
SNV	1	31176803	G	A		Intergenic	Intergenic	intergenic					0/1	0/1	1/1	0/1	18,45,0	7,16,0	0,39,0	8,38,0	63	23	39	46	0	0
SNV	1	34597207	T	C	CSMD2	CSMD2(Intron Variant)	Intragenic	intragenic			c.187+33305A>G		0/1	0/1	1/1	0/1	13,51,0	2,15,0	0,39,0	12,43,0	64	17	39	55	1	0
SNV	1	43585109	C	T		Intergenic	Intergenic	intergenic					0/1	0/1	1/1	0/1	16,44,0	9,25,0	0,39,0	10,61,0	60	34	39	71	0	0
SNV	1	53304748	G	A	ZYG11A	ZYG11A (Upstream/Downstream)	Intergenic	upstream gene			c.-149G>A		0/1	0/1	1/1	0/1	16,48,0	6,22,0	0,39,0	10,43,0	64	28	39	53	0	0
SNV	1	59225395	G	A		Intergenic	Intergenic	intergenic					0/1	0/1	1/1	0/1	20,43,0	10,41,0	0,39,0	14,41,0	63	51	39	55	0	0
SNV	1	62569352	G	A	INADL	INADL(domain:PDZ_8)	Intragenic	intragenic			c.4378-4757G>A		0/1	0/1	1/1	0/1	12,52,0	7,18,0	0,39,0	12,37,0	64	25	39	49	0	0
SNV	1	88074490	C	T		Intergenic	Intergenic	intergenic					1/1	1/1	1/1	1/1	0,46,0	0,21,0	0,39,0	0,58,0	46	21	39	58	0	0
SNV	1	88690790	C	T		Intergenic	Intergenic	intergenic					1/1	1/1	1/1	1/1	0,56,0	0,24,0	0,39,0	0,49,0	56	24	39	49	0	0
SNV	1	96167421	C	T		Intragenic	Intragenic	intragenic					1/1	1/1	1/1	1/1	0,48,0	0,18,0	0,40,0	0,39,0	48	18	40	39	1	0
SNV	1	102741336	C	T		Intragenic	Intragenic	intragenic					1/1	1/1	1/1	1/1	0,62,0	0,40,0	0,39,0	0,71,0	62	40	39	71	0	0
SNV	1	105657919	C	A		Intergenic	Intergenic	intergenic					1/1	1/1	1/1	1/1	0,53,0	0,38,0	0,39,0	0,60,0	53	38	39	60	0	0
SNV	1	111885289	C	T	PIFO	PIFO (Upstream/Downstream)	Intergenic	upstream gene			c.-366C>T		1/1	1/1	1/1	1/1	0,48,0	0,23,0	0,39,0	0,54,0	48	23	39	54	0	0
SNV	1	185853010	G	A	HMCN1	HMCN1(domain:VWFA)	Intragenic	intragenic			c.621+18015G>A		1/1	1/1	1/1	1/1	0,54,0	0,29,0	0,39,0	0,46,0	54	29	39	46	0	0
SNV	2	7054798	G	A	RNF144A	RNF144A (Upstream/Downstream)	Intergenic	upstream gene			c.-443G>A		0/1	0/1	0/1	0/1	41,25,0	18,5,0	43,27,0	29,10,0	66	23	70	39	0	0
SNV	2	44656780	A	C	CAMKMT	CAMKMT(Intron Variant)	Intragenic	intragenic			c.376+39336A>C		0/1	0/1	0/1	0/1	27,21,0	11,10,0	30,17,0	20,19,0	48	21	47	39	0	0
SNV	2	51433181	A	G		Intragenic	Intragenic	intragenic					0/1	0/1	0/1	0/1	26,47,0	11,16,0	26,37,0	7,32,0	73	27	63	39	0	0
SNV	2	84274519	C	T		Intergenic	Intergenic	intergenic					0/1	0/1	0/1	0/1	33,57,0	7,16,0	13,40,0	11,28,0	90	23	53	39	0	0
SNV	2	174758104	C	A		Intragenic	Intragenic	intragenic					0/1	0/1	0/1	0/1	29,70,0	10,16,0	19,45,0	8,31,0	99	26	64	39	0	0
SNV	2	214759544	C	T	SPAG16	SPAG16(repeat:WD_2)	Intragenic	intragenic			c.1214+32192C>T		0/1	0/1	0/1	0/1	21,42,0	14,28,0	15,24,0	17,34,0	63	42	39	51	0	0
SNV	3	569115	A	G		Intergenic	Intergenic	intergenic					1/1	1/1	1/1	1/1	0,39,0	0,19,0	0,40,0	0,54,0	39	19	40	54	1	0
SNV	3	3340355	G	A		Intragenic	Intragenic	intragenic					1/1	1/1	1/1	1/1	0,61,0	0,34,0	0,39,0	0,68,0	61	34	39	68	0	0
SNV	3	6819783	T	G		Intragenic	Intragenic	intragenic					1/1	1/1	1/1	1/1	0,47,0	0,24,0	0,39,0	0,61,0	47	24	39	61	0	0
SNV	3	10371968	C	T	ATP2B2	ATP2B2(topological_domain:Cytoplasmic)	Intragenic	intragenic			c.3421-1159G>A		1/1	1/1	1/1	1/1	1,52,0	0,18,0	0,39,0	0,56,0	53	18	39	56	1	0
SNV	3	15115415	G	A	ZFYVE20	ZFYVE20(I743I)	Synonymous	synonymous		3	c.2229C>T p.Ile743Ile		1/1	1/1	1/1	1/1	0,39,0	0,10,0	0,45,0	0,55,0	39	10	45	55	1	0
SNV	3	16763469	G	A		Intergenic	Intergenic	intergenic					1/1	1/1	1/1	1/1	0,45,0	0,13,0	0,39,0	0,52,0	45	13	39	52	1	0
SNV	3	17807743	G	A		Intragenic	Intragenic	intragenic					1/1	1/1	1/1	1/1	0,54,0	0,41,0	0,39,0	0,55,0	54	41	39	55	0	0
SNV	3	23151590	G	A		Intergenic	Intergenic	intergenic					1/1	1/1	1/1	1/1	0,70,0	0,19,0	0,54,0	0,39,0	70	19	54	39	1	0
SNV	3	137315288	C	A		Intergenic	Intergenic	intergenic					1/1	1/1	1/1	1/1	0,39,0	0,24,0	0,39,0	0,41,0	39	24	39	41	0	0
SNV	4	1609284	C	T		Intergenic	Intergenic	intergenic					0/1	0/1	0/1	0/1	25,31,0	9,4,0	33,34,0	22,17,0	56	13	67	39	1	0
SNV	4	4419363	T	C	NSG1	NSG1 (UTR)	UTR	3 prime UTR			c.*201T>C		0/1	0/1	0/1	0/1	27,47,0	25,14,0	22,17,0	29,30,0	74	39	39	59	0	0
SNV	4	22035787	C	T		Intragenic	Intragenic	intragenic					0/1	0/1	0/1	0/1	36,33,0	12,12,0	16,23,0	32,29,0	69	24	39	61	0	0
SNV	4	32276405	G	A		Intergenic	Intergenic	intergenic					0/1	0/1	0/1	0/1	32,29,0	14,10,0	18,21,0	15,26,0	61	24	39	41	0	0
SNV	4	36208420	G	A	ARAP2	ARAP2(domain:PH_1, beta_strand)	Intragenic	intragenic			c.1487+3592C>T		0/1	0/1	0/1	0/1	29,50,0	22,10,0	21,18,0	25,33,0	79	32	39	58	0	0
SNV	4	36664071	C	T		Intergenic	Intergenic	intergenic					0/1	0/1	0/1	0/1	33,24,0	23,14,0	19,20,0	40,28,0	57	37	39	68	0	0
SNV	4	40651132	G	A		Intergenic	Intergenic	intergenic					0/1	0/1	0/1	0/1	33,33,0	12,9,0	16,23,0	32,27,0	66	21	39	59	0	0
SNV	4	41559874	G	T	LIMCH1	LIMCH1(Intron Variant)	Intragenic	intragenic			c.-241+19507G>T		0/1	0/1	0/1	0/1	33,32,0	13,15,0	21,18,0	30,28,0	65	28	39	58	0	0
SNV	4	42530128	G	A	ATP8A1	ATP8A1(topological_domain:Cytoplasmic)	Intragenic	intragenic			c.1723-3264C>T		0/1	0/1	0/1	0/1	27,31,0	5,12,0	20,19,0	29,33,0	58	17	39	62	1	0
SNV	4	43074991	C	T		Intergenic	Intergenic	intergenic					0/1	0/1	0/1	0/1	23,34,0	10,20,0	23,16,0	31,35,0	57	30	39	66	0	0
SNV	4	44939827	C	T		Intergenic	Intergenic	intergenic					0/1	0/1	0/1	0/1	21,27,0	12,17,0	19,20,0	34,34,0	48	29	39	68	0	0
SNV	4	45681295	G	A		Intergenic	Intergenic	intergenic					0/1	0/1	0/1	0/1	28,39,0	19,14,0	21,18,0	30,26,0	67	33	39	56	0	0
SNV	4	45965882	C	T		Intergenic	Intergenic	intergenic					0/1	0/1	0/1	0/1	32,40,0	18,9,0	17,22,0	28,35,0	72	27	39	63	0	0
SNV	4	48132468	C	T	TXK	TXK(Intron Variant)	Intragenic	intragenic			c.16+3704G>A		0/1	0/1	0/1	0/1	32,29,0	9,9,0	23,16,0	27,25,0	61	18	39	52	1	0
SNV	4	70138347	C	T		Intergenic	Intergenic	intergenic					1/1	1/1	1/1	1/1	0,63,0	0,18,0	0,39,0	0,85,0	63	18	39	85	1	0
SNV	5	10950829	G	A		Intergenic	Intergenic	intergenic					1/1	1/1	1/1	1/1	0,49,0	0,23,0	0,39,0	0,62,0	49	23	39	62	0	0
SNV	5	20887631	G	A		Intragenic	Intragenic	intragenic					1/1	1/1	1/1	1/1	0,39,0	0,24,0	0,51,0	0,53,0	39	24	51	53	0	0
SNV	5	26940151	C	A	CDH9	CDH9(topological_domain:Extracellular, domain:Cadherin_1)	Intragenic	intragenic			c.229-24119G>T		1/1	1/1	1/1	1/1	0,39,0	0,22,0	0,46,0	0,40,0	39	22	46	40	0	0
SNV	5	28421355	G	A		Intergenic	Intergenic	intergenic					1/1	1/1	1/1	1/1	0,68,0	0,34,0	0,39,0	0,84,0	68	34	39	84	0	0
SNV	5	35612013	C	A		Intergenic	Intergenic	intergenic					1/1	1/1	1/1	1/1	0,75,0	0,44,0	0,39,0	0,70,0	75	44	39	70	0	0
SNV	5	35961261	C	T	UGT3A1	UGT3A1(topological_domain:Extracellular)	Intragenic	intragenic			c.844-3740G>A		1/1	1/1	1/1	1/1	0,50,0	0,20,0	0,39,0	0,47,0	50	20	39	47	0	0
SNV	5	36490849	C	T		Intergenic	Intergenic	intergenic					1/1	1/1	1/1	1/1	0,61,0	0,26,0	0,45,0	0,39,0	61	26	45	39	0	0
SNV	5	38466088	G	A	EGFLAM	EGFLAM (Upstream/Downstream)	Intergenic	downstream gene			c.*3400G>A		1/1	1/1	1/1	1/1	0,39,0	0,28,0	0,48,0	0,48,0	39	28	48	48	0	0
SNV	5	54089900	G	A		Intergenic	Intergenic	intergenic					1/1	1/1	1/1	1/1	0,39,0	0,32,0	1,43,0	0,58,0	39	32	44	58	0	0
SNV	5	62191757	G	A		Intergenic	Intergenic	intergenic					1/1	1/1	1/1	1/1	0,50,0	0,35,0	0,39,0	0,62,0	50	35	39	62	0	0
SNV	5	65530288	C	T		Intergenic	Intergenic	intergenic					1/1	1/1	1/1	1/1	0,50,0	1,17,0	0,48,0	0,39,0	50	18	48	39	1	0
SNV	5	79591091	C	T		Intergenic	Intergenic	intergenic					1/1	1/1	1/1	1/1	0,85,0	0,28,0	0,39,0	0,69,0	85	28	39	69	0	0
SNV	5	80163406	C	T	MSH3	MSH3(Intron Variant)	Intragenic	intragenic			c.3130+2645C>T		1/1	1/1	1/1	1/1	0,57,0	0,34,0	0,39,0	0,65,0	57	34	39	65	0	0
SNV	5	97238918	C	T		Intragenic	Intragenic	intragenic					1/1	1/1	1/1	1/1	0,60,0	0,36,0	0,54,0	0,39,0	60	36	54	39	0	0
SNV	5	98813774	C	T		Intergenic	Intergenic	intergenic					1/1	1/1	1/1	1/1	0,59,0	0,35,0	0,39,0	0,80,0	59	35	39	80	0	0
SNV	5	104750041	C	T		Intergenic	Intergenic	intergenic					1/1	1/1	1/1	1/1	0,39,0	0,32,0	0,43,0	0,59,0	39	32	43	59	0	0
SNV	5	128380297	G	A		Intergenic	Intergenic	intergenic					1/1	1/1	1/1	1/1	0,57,0	0,35,0	0,39,0	0,46,0	57	35	39	46	0	0
SNV	5	138961647	C	T	UBE2D2	UBE2D2(Intron Variant)	Intragenic	intragenic			c.25-18310C>T		1/1	1/1	1/1	1/1	0,57,0	0,25,0	0,48,0	0,39,0	57	25	48	39	0	0
SNV	5	150606329	G	A	CCDC69	CCDC69 (Upstream/Downstream)	Intergenic	upstream gene			c.-176C>T		1/1	1/1	1/1	1/1	0,39,0	0,28,0	0,39,0	0,48,0	39	28	39	48	0	0
SNV	5	161038001	G	T		Intragenic	Intragenic	intragenic					1/1	1/1	1/1	1/1	0,55,0	0,21,0	0,39,0	0,49,0	55	21	39	49	0	0
SNV	5	161937635	G	A		Intergenic	Intergenic	intergenic					1/1	1/1	1/1	1/1	0,52,0	0,18,0	0,51,0	0,39,0	52	18	51	39	1	0
SNV	5	166796292	G	T	TENM2	TENM2(domain:Teneurin_N-terminal, topological_domain:Cytoplasmic)	Intragenic	intragenic			c.227-5911G>T		1/1	1/1	1/1	1/1	0,56,0	1,26,0	0,39,0	0,46,0	56	27	39	46	0	0
SNV	5	172419811	A	T	ATP6V0E1	ATP6V0E1(Intron Variant)	Intragenic	intragenic			c.105-1967A>T		0/1	0/1	0/1	0/1	29,22,0	8,9,0	25,22,0	23,16,0	51	17	47	39	1	0
SNV	5	178850110	G	A		Intergenic	Intergenic	intergenic					1/1	1/1	1/1	1/1	0,50,0	0,24,0	0,39,0	0,50,0	50	24	39	50	0	0
SNV	6	77120128	C	T		Intergenic	Intergenic	intergenic					0/1	0/1	0/1	0/1	38,32,0	17,11,0	21,18,0	35,16,0	70	28	39	51	0	0
SNV	6	83074659	C	T	TPBG	TPBG (UTR)	UTR	5 prime UTR			c.-20C>T		0/1	0/1	0/1	0/1	23,57,0	6,4,0	27,17,0	9,30,0	80	10	44	39	1	0
SNV	6	84509344	C	T		Intergenic	Intergenic	intergenic					0/1	0/1	0/1	0/1	19,31,0	1,7,0	16,23,0	22,65,0	50	8	39	87	1	0
SNV	6	100518964	C	T		Intragenic	Intragenic	intragenic					0/1	0/1	0/1	0/1	15,28,0	9,5,0	21,18,0	39,45,0	43	14	39	84	1	0
SNV	6	120675697	G	A		Intergenic	Intergenic	intergenic					0/1	0/1	0/1	0/1	55,26,0	17,10,0	20,19,0	43,20,0	81	27	39	63	0	0
SNV	6	131162545	C	T	SMLR1	SMLR1 (Upstream/Downstream)	Intergenic	downstream gene			c.*332C>T		0/1	0/1	0/1	0/1	23,50,0	14,11,0	18,21,0	28,42,0	73	25	39	70	0	0
SNV	6	133771234	C	T	EYA4	EYA4(Intron Variant)	Intragenic	intragenic			c.277+1917C>T		0/1	0/1	0/1	0/1	51,19,0	9,7,0	16,23,0	47,18,0	70	16	39	65	1	0
SNV	6	139761060	G	T		Intergenic	Intergenic	intergenic					0/1	0/1	0/1	0/1	34,52,0	17,28,0	24,15,0	33,54,0	86	45	39	87	0	0
SNV	6	145393509	C	G		Intergenic	Intergenic	intergenic					0/1	0/1	0/1	0/1	19,36,0	12,18,0	14,25,0	26,53,0	55	30	39	79	0	0
SNV	6	145393510	C	T		Intergenic	Intergenic	intergenic					0/1	0/1	0/1	0/1	18,35,0	12,17,0	14,25,0	26,53,0	53	29	39	79	0	0
SmallInsertion	6	145685769	A	AT		Intergenic	Intergenic	intergenic			n.null_nullinsT		0/1	0/1	0/1	0/1	56,26,0	11,14,0	28,11,0	53,36,0	82	25	39	89	0	0
SNV	6	158638043	C	T		Intergenic	Intergenic	intergenic					0/1	0/1	0/1	0/1	52,24,0	19,5,0	27,12,0	47,30,0	76	24	39	77	0	0
SNV	6	167416045	C	T	FGFR1OP	FGFR1OP(Intron Variant)	Intragenic	intragenic			c.157-636C>T		0/1	0/1	0/1	0/1	38,38,0	30,20,0	24,15,0	58,33,0	76	50	39	91	0	0
SNV	6	168813245	C	T		Intergenic	Intergenic	intergenic					0/1	0/1	0/1	0/1	27,54,0	5,6,0	20,19,0	18,31,0	81	11	39	49	1	0
SNV	7	56786463	C	A		Intergenic	Intergenic	intergenic					0/1	0/1	0/1	0/1	58,44,0	20,12,0	30,32,0	16,23,0	102	32	62	39	0	0
SNV	7	155166912	G	A		Intergenic	Intergenic	intergenic					1/1	1/1	1/1	1/1	0,57,0	0,11,0	0,44,0	0,39,0	57	11	44	39	1	0
SNV	8	25964773	G	A		Intergenic	Intergenic	intergenic					0/1	0/1	0/1	0/1	53,17,0	22,11,0	56,17,0	26,13,0	70	33	73	39	0	0
SNV	8	67814682	G	T	MCMDC2	MCMDC2(domain:MCM)	Intragenic	intragenic			c.1769+1099G>T		0/1	0/1	0/1	0/1	54,50,0	13,7,0	44,18,0	23,16,0	104	20	62	39	0	0
SNV	8	70460940	C	T	SULF1	SULF1(Intron Variant)	Intragenic	intragenic			c.-133-14834C>T		0/1	0/1	0/1	0/1	33,44,0	26,17,0	14,38,0	21,18,0	77	43	52	39	0	0
SNV	8	113056803	G	A		Intergenic	Intergenic	intergenic					0/1	0/1	0/1	0/1	49,49,0	6,7,0	25,37,0	18,21,0	98	13	62	39	1	0
SNV	8	142371893	G	A	GPR20	GPR20(Intron Variant)	Intragenic	intragenic			c.-24-3846C>T		0/1	0/1	0/1	0/1	25,32,0	3,6,0	11,28,0	33,40,0	57	9	39	73	1	0
SNV	9	384652	C	T	DOCK8	DOCK8(Intron Variant)	Intragenic	intragenic			c.2779-1679C>T		1/1	1/1	1/1	1/1	0,56,0	0,20,0	0,39,0	0,57,0	56	20	39	57	0	0
SNV	9	1632493	C	T		Intergenic	Intergenic	intergenic					1/1	1/1	1/1	1/1	0,55,0	0,25,0	0,39,0	0,52,0	55	25	39	52	0	0
SNV	9	13724479	C	T		Intergenic	Intergenic	intergenic					1/1	1/1	1/1	1/1	0,54,0	0,36,0	0,39,0	0,47,0	54	36	39	47	0	0
SNV	9	17905606	G	T		Intergenic	Intergenic	intergenic					1/1	1/1	1/1	1/1	0,39,0	0,19,0	0,58,0	0,45,0	39	19	58	45	1	0
SNV	9	24130020	G	A		Intergenic	Intergenic	intergenic					1/1	1/1	1/1	1/1	0,52,0	0,29,0	0,39,0	0,58,0	52	29	39	58	0	0
SNV	9	29458567	C	T		Intergenic	Intergenic	intergenic					1/1	1/1	1/1	1/1	0,47,0	0,21,0	0,39,0	0,65,0	47	21	39	65	0	0
SNV	9	29590875	G	C		Intergenic	Intergenic	intergenic					1/1	1/1	1/1	1/1	0,67,0	0,31,0	0,39,0	0,72,0	67	31	39	72	0	0
SNV	9	112120238	C	T		Intergenic	Intergenic	intergenic					0/1	0/1	0/1	0/1	40,49,0	18,17,0	39,55,0	13,26,0	89	35	94	39	0	0
SNV	9	123657698	A	T		Intergenic	Intergenic	intergenic					0/1	0/1	0/1	0/1	64,63,0	16,31,0	38,52,0	17,22,0	127	47	90	39	0	0
SNV	9	130265607	C	T	LRSAM1	LRSAM1 (UTR)	UTR	3 prime UTR			c.*429C>T		0/1	0/1	0/1	0/1	61,52,0	7,12,0	38,36,0	24,15,0	113	19	74	39	1	0
SNV	10	4551483	G	A		Intergenic	Intergenic	intergenic					1/1	1/1	1/1	1/1	0,59,0	0,27,0	0,39,0	0,60,0	59	27	39	60	0	0
SNV	10	5512218	C	G		Intergenic	Intergenic	intergenic					1/1	1/1	1/1	1/1	0,50,0	0,10,0	0,45,0	0,39,0	50	10	45	39	1	0
SNV	10	14524882	C	T		Intergenic	Intergenic	intergenic					0/1	0/1	1/1	0/1	21,53,0	15,39,0	0,39,0	16,42,0	74	54	39	58	0	0
SNV	10	15744541	C	T	ITGA8	ITGA8(topological_domain:Extracellular)	Intragenic	intragenic			c.344-14504G>A		0/1	1/1	1/1	0/1	16,61,0	2,24,0	0,39,0	15,51,0	77	26	39	66	0	0
SNV	10	20752998	C	A		Intergenic	Intergenic	intergenic					0/1	0/1	1/1	0/1	17,53,0	7,31,0	0,39,0	19,65,0	70	38	39	84	0	0
SNV	10	21034284	G	A		Intergenic	Intergenic	intergenic					0/1	0/1	1/1	0/1	18,42,0	5,28,0	0,39,0	17,62,0	60	33	39	79	0	0
SNV	10	26617642	C	T		Intergenic	Intergenic	intergenic					0/1	0/1	1/1	0/1	7,52,0	8,38,0	0,39,0	14,66,0	59	46	39	80	0	0
SNV	10	46118559	G	A	ZFAND4	ZFAND4(Intron Variant)	Intragenic	intragenic			c.1927+1472C>T		1/1	1/1	1/1	1/1	0,70,0	0,33,0	0,39,0	0,59,0	70	33	39	59	0	0
SNV	10	50489372	C	T		Intergenic	Intergenic	intergenic					1/1	1/1	1/1	1/1	0,58,0	0,33,0	0,54,0	0,39,0	58	33	54	39	0	0
SNV	10	51127264	G	A	PARG	PARG(Intron Variant)	Intragenic	intragenic			c.207+3118C>T		1/1	1/1	1/1	1/1	0,66,0	0,21,0	0,39,0	0,48,0	66	21	39	48	0	0
SmallInsertion	10	56550101	C	CAT	PCDH15	PCDH15(Intron Variant)	Intragenic	intragenic			c.-29+10582_-29+10583dupAT		1/1	0/1	1/1	1/1	0,74,0	3,22,0	1,38,0	1,64,0	74	25	39	65	0	0
SNV	10	59275946	C	G		Intergenic	Intergenic	intergenic					0/1	0/1	0/1	0/1	31,27,0	18,21,0	15,24,0	25,24,0	58	39	39	49	0	0
SNV	10	59869940	A	C		Intergenic	Intergenic	intergenic					1/1	1/1	1/1	1/1	0,63,0	0,25,0	0,39,0	0,62,0	63	25	39	62	0	0
SNV	10	62260963	G	A		Intragenic	Intragenic	intragenic					1/1	1/1	1/1	1/1	0,39,0	0,36,0	0,44,0	0,55,0	39	36	44	55	0	0
SNV	10	62819538	G	A		Intergenic	Intergenic	intergenic					1/1	1/1	1/1	1/1	0,56,0	0,39,0	0,39,0	0,44,0	56	39	39	44	0	0
SNV	10	63037057	C	T		Intergenic	Intergenic	intergenic					1/1	1/1	1/1	1/1	0,57,0	1,36,0	0,39,0	0,78,0	57	37	39	78	0	0
SNV	10	92403071	C	G		Intergenic	Intergenic	intergenic					0/1	0/1	0/1	0/1	37,35,0	12,18,0	22,17,0	32,32,0	72	30	39	64	0	0
SNV	10	94152069	G	A		Intergenic	Intergenic	intergenic					1/1	1/1	1/1	1/1	0,47,0	0,22,0	0,39,0	0,46,0	47	22	39	46	0	0
SNV	10	100811277	C	T	HPSE2	HPSE2(Intron Variant)	Intragenic	intragenic			c.610+92718G>A		1/1	1/1	1/1	1/1	0,69,0	0,27,0	0,39,0	0,63,0	69	27	39	63	0	0
SNV	10	110973838	C	T		Intergenic	Intergenic	intergenic					1/1	1/1	1/1	1/1	0,64,0	0,27,0	0,39,0	0,57,0	64	27	39	57	0	0
SNV	10	119247452	C	T		Intragenic	Intragenic	intragenic					1/1	1/1	1/1	1/1	0,39,0	1,26,0	0,49,0	0,40,0	39	27	49	40	0	0
SNV	10	120763503	G	A		Intergenic	Intergenic	intergenic					1/1	1/1	1/1	1/1	0,74,0	0,16,0	0,39,0	0,41,0	74	16	39	41	1	0
SNV	10	122682798	T	C		Intergenic	Intergenic	intergenic					1/1	1/1	1/1	1/1	0,72,0	0,32,0	0,39,0	0,57,0	72	32	39	57	0	0
SNV	10	132530081	C	A		Intergenic	Intergenic	intergenic					1/1	1/1	1/1	1/1	0,63,0	0,23,0	0,55,0	0,39,0	63	23	55	39	0	0
SNV	10	132873754	G	A		Intergenic	Intergenic	intergenic					1/1	1/1	1/1	1/1	0,58,0	0,11,0	0,40,0	0,39,0	58	11	40	39	1	0
SNV	10	133049391	G	T	TCERG1L	TCERG1L(Intron Variant)	Intragenic	intragenic			c.856+9131C>A		0/1	0/1	0/1	0/1	23,28,0	15,14,0	31,14,0	20,19,0	51	29	45	39	0	0
SNV	11	24423355	G	T		Intergenic	Intergenic	intergenic					1/1	1/1	1/1	1/1	0,67,0	0,15,0	0,42,0	0,39,0	67	15	42	39	1	0
SNV	11	38416858	G	A		Intergenic	Intergenic	intergenic					1/1	1/1	1/1	1/1	0,67,0	0,24,0	0,41,0	1,38,0	67	24	41	39	0	0
SNV	11	129414776	G	A		Intergenic	Intergenic	intergenic					1/1	1/1	1/1	1/1	0,75,0	0,36,0	0,39,0	0,82,0	75	36	39	82	0	0
SNV	12	93408133	G	A		Intragenic	Intragenic	intragenic					0/1	0/1	0/1	0/1	31,10,0	17,9,0	26,13,0	31,18,0	41	26	39	49	0	0
SNV	12	100361477	G	A	ANKS1B	ANKS1B(Intron Variant)	Intragenic	intragenic			c.134+16405C>T		0/1	0/1	0/1	0/1	16,40,0	6,7,0	15,24,0	11,33,0	56	13	39	44	1	0
SNV	12	109750598	T	G	FOXN4	FOXN4 (Upstream/Downstream)	Intergenic	upstream gene			c.-106A>C		0/1	0/1	0/1	0/1	76,16,0	19,8,0	54,26,0	24,15,0	92	27	80	39	0	0
SNV	12	118934092	G	A		Intergenic	Intergenic	intergenic					0/1	0/1	0/1	0/1	27,59,0	9,19,0	26,48,0	14,25,0	86	28	74	39	0	0
SNV	13	45613896	T	C		Intragenic	Intragenic	intragenic					0/1	0/1	0/1	0/1	47,40,0	11,9,0	25,32,0	16,23,0	87	20	57	39	0	0
SNV	13	56257517	T	C		Intergenic	Intergenic	intergenic					0/1	0/1	0/1	0/1	26,33,0	15,10,0	22,31,0	22,17,0	59	25	53	39	0	0
SNV	13	57158729	C	T		Intergenic	Intergenic	intergenic					0/1	0/1	0/1	0/1	43,21,0	11,7,0	20,22,0	26,13,0	64	18	42	39	1	0
SNV	13	71962435	C	T		Intergenic	Intergenic	intergenic					0/1	0/1	0/1	0/1	40,26,0	12,19,0	18,21,0	30,63,0	66	31	39	93	0	0
SNV	13	77385005	C	T		Intergenic	Intergenic	intergenic					0/1	0/1	0/1	0/1	47,48,0	10,11,0	28,25,0	20,19,0	95	21	53	39	0	0
SNV	13	98542654	G	A		Intergenic	Intergenic	intergenic					0/1	0/1	0/1	0/1	40,27,0	18,13,0	19,20,0	22,22,0	67	31	39	44	0	0
SNV	13	111329584	G	A	CARS2	CARS2(Intron Variant)	Intragenic	intragenic			c.656-134C>T		0/1	0/1	0/1	0/1	28,29,0	12,17,0	19,20,0	23,19,0	57	29	39	42	0	0
SNV	13	113953924	C	T	LAMP1	LAMP1(signal_peptide)	Intragenic	intragenic			c.61+2114C>T		0/1	0/1	0/1	0/1	34,30,0	14,10,0	28,30,0	26,13,0	64	24	58	39	0	0
SNV	14	37624061	G	T	SLC25A21	SLC25A21(repeat:Solcar_1, transmembrane_region:Transmembrane_region)	Intragenic	intragenic			c.70+17425C>A		1/1	1/1	1/1	1/1	0,41,0	0,38,0	0,39,0	0,68,0	41	38	39	68	0	0
SNV	14	79094417	T	C	NRXN3	NRXN3(Intron Variant)	Intragenic	intragenic			c.-363+13042T>C		1/1	1/1	1/1	1/1	3,84,0	2,35,0	0,63,0	2,37,0	87	37	63	39	0	0
SNV	15	40024550	G	T	FSIP1	FSIP1(Intron Variant)	Intragenic	intragenic			c.892-5602C>A		0/1	0/1	0/1	0/1	27,37,0	10,6,0	19,28,0	20,19,0	64	16	47	39	1	0
SNV	15	55107441	G	A		Intergenic	Intergenic	intergenic					1/1	1/1	1/1	1/1	0,63,0	0,26,0	0,39,0	0,48,0	63	26	39	48	0	0
SNV	15	65839047	G	T	PTPLAD1	PTPLAD1(Intron Variant)	Intragenic	intragenic			c.202-4967G>T		1/1	1/1	1/1	1/1	0,68,0	0,17,0	0,39,0	0,65,0	68	17	39	65	1	0
SNV	15	72614304	G	A	CELF6	CELF6 (Upstream/Downstream)	Intergenic	upstream gene			c.-256C>T		1/1	1/1	1/1	1/1	0,89,0	0,15,0	0,39,0	0,39,0	89	15	39	39	1	0
SNV	15	72614305	G	A	CELF6	CELF6 (Upstream/Downstream)	Intergenic	upstream gene			c.-256C>T		1/1	1/1	1/1	1/1	0,88,0	0,15,0	0,39,0	0,39,0	88	15	39	39	1	0
SNV	15	72788362	C	T	ARIH1	ARIH1(Intron Variant)	Intragenic	intragenic			c.375+21007C>T		1/1	1/1	1/1	1/1	0,55,0	0,9,0	0,39,0	0,51,0	55	9	39	51	1	0
SNV	16	11463694	C	T		Intragenic	Intragenic	intragenic					0/1	0/1	0/1	0/1	38,24,0	14,5,0	33,25,0	30,9,0	62	19	58	39	1	0
SNV	16	15355510	C	T		Intergenic	Intergenic	intergenic					0/1	0/1	0/1	0/1	35,25,0	2,5,0	30,19,0	25,14,0	60	7	49	39	1	0
SNV	16	48470805	C	T		Intragenic	Intragenic	intragenic					1/1	1/1	1/1	1/1	0,55,0	0,33,0	0,39,0	0,43,0	55	33	39	43	0	0
SNV	16	49758516	C	T	ZNF423	ZNF423(zinc_finger_region:C2H2-type_1)	Intragenic	intragenic			c.277+6166G>A		1/1	1/1	1/1	1/1	0,59,0	0,3,0	0,53,0	0,39,0	59	3	53	39	1	0
SNV	16	51491602	C	T		Intergenic	Intergenic	intergenic					1/1	1/1	1/1	1/1	0,46,0	0,30,0	0,50,0	0,39,0	46	30	50	39	0	0
SNV	16	55973089	C	T	CES5A	CES5A(Intron Variant)	Intragenic	intragenic			c.160+10608G>A		1/1	1/1	1/1	1/1	0,39,0	0,29,0	0,40,0	0,81,0	39	29	40	81	0	0
SNV	16	88305746	G	A		Intragenic	Intragenic	intragenic					0/1	1/1	0/1	1/1	9,30,0	0,13,0	8,47,0	0,50,0	39	13	55	50	1	0
SNV	16	88888689	G	A	GALNS	GALNS(Intron Variant)	Intragenic	intragenic			c.1364+308C>T		1/1	1/1	1/1	1/1	0,54,0	1,16,0	0,39,0	0,42,0	54	17	39	42	1	0
SNV	17	6001200	A	G	WSCD1	WSCD1(Intron Variant)	Intragenic	intragenic			c.849+2657A>G		0/1	0/1	0/1	0/1	72,35,0	28,19,0	39,25,0	32,7,0	107	47	64	39	0	0
SNV	18	36213847	C	T		Intergenic	Intergenic	intergenic					0/1	0/1	1/1	0/1	17,56,0	6,28,0	0,39,0	14,46,0	73	34	39	60	0	0
SmallDeletion	18	36956159	AGAACTGGTTCCCATAAAGGTT	A		Intragenic	Intragenic	intragenic			n.null_nulldelAACCTTTATGGGAACCAGTTC		0/1	0/1	1/1	0/1	17,47,0	5,16,0	0,39,0	14,43,0	64	21	39	57	0	0
SNV	18	37858917	G	A		Intergenic	Intergenic	intergenic					0/1	0/1	1/1	0/1	17,60,0	11,23,0	0,39,0	10,50,0	77	34	39	60	0	0
SNV	18	38308678	C	A		Intergenic	Intergenic	intergenic					0/1	0/1	1/1	0/1	14,48,0	10,19,0	0,39,0	10,44,0	62	29	39	54	0	0
SNV	18	43881815	C	T		Intergenic	Intergenic	intergenic					0/1	0/1	1/1	0/1	16,48,0	7,11,0	0,39,0	15,57,0	64	18	39	72	1	0
SNV	18	52293983	G	A		Intergenic	Intergenic	intergenic					0/1	0/1	1/1	0/1	10,58,0	9,32,0	1,38,0	7,45,0	68	41	39	52	0	0
SNV	18	52756725	T	A		Intergenic	Intergenic	intergenic					0/1	0/1	1/1	0/1	13,70,0	7,25,0	0,39,0	21,73,0	83	32	39	94	0	0
SNV	18	60043729	G	A	TNFRSF11A	TNFRSF11A(topological_domain:Cytoplasmic)	Intragenic	intragenic			c.1567+7012G>A		0/1	0/1	1/1	0/1	11,52,0	9,24,0	0,39,0	18,37,0	63	33	39	55	0	0
SNV	18	63861043	A	G		Intergenic	Intergenic	intergenic					0/1	0/1	1/1	0/1	11,48,0	9,18,0	0,39,0	18,42,0	59	27	39	60	0	0
SNV	18	68481408	C	T		Intergenic	Intergenic	intergenic					0/1	0/1	1/1	0/1	18,33,0	10,26,0	0,39,0	10,31,0	51	36	39	41	0	0
SNV	19	15481409	G	A	AKAP8	AKAP8(Intron Variant)	Intragenic	intragenic			c.1039-419C>T		0/1	0/1	0/1	0/1	49,19,0	19,5,0	35,15,0	31,8,0	68	24	50	39	0	0
SNV	19	18337308	G	A	PDE4C	PDE4C(Intron Variant)	Intragenic	intragenic			c.243-4175C>T		0/1	0/1	0/1	0/1	46,22,0	6,4,0	24,15,0	38,13,0	68	10	39	51	1	0
SNV	19	45189817	G	A	CEACAM19	CEACAM19 (Upstream/Downstream)	Intergenic	downstream gene			c.*1113G>A		0/1	0/1	0/1	0/1	27,55,0	9,20,0	22,56,0	11,28,0	82	29	78	39	0	0
SNV	19	45686616	C	T	AC006126.3	AC006126.3 (Upstream/Downstream)	Intergenic	upstream gene			c.-216C>T		0/1	0/1	0/1	0/1	56,14,0	29,9,0	42,18,0	29,10,0	70	38	60	39	0	0
SNV	19	50237050	C	T		Intergenic	Intergenic	intergenic					0/1	0/1	0/1	0/1	34,15,0	19,3,0	28,17,0	28,11,0	49	22	45	39	0	0
SNV	20	4153462	G	T	SMOX	SMOX(Intron Variant)	Intragenic	intragenic			c.-26-2215G>T		0/1	0/1	0/1	0/1	32,21,0	3,5,0	21,27,0	17,22,0	53	8	48	39	1	0
SNV	21	44752893	G	A		Intergenic	Intergenic	intergenic					0/1	0/1	0/1	0/1	13,30,0	3,8,0	20,29,0	18,21,0	43	11	49	39	1	0
SNV	22	31036335	G	A	SLC35E4	SLC35E4(compositionally_biased_region:Leu-rich)	Intragenic	intragenic			c.619+3279G>A		0/1	0/1	0/1	0/1	41,43,0	11,10,0	30,32,0	15,24,0	84	21	62	39	0	0
SNV	22	36446314	G	A		Intergenic	Intergenic	intergenic					0/1	0/1	0/1	0/1	48,39,0	18,25,0	25,29,0	17,22,0	87	43	54	39	0	0
SNV	22	39763752	C	T	SYNGR1	SYNGR1(domain:MARVEL, transmembrane_region:Transmembrane_region)	Intragenic	intragenic			c.100-6569C>T		0/1	0/1	0/1	0/1	39,47,0	9,19,0	31,25,0	21,18,0	86	28	56	39	0	0
SNV	22	42945983	G	T	SERHL2	SERHL2 (Upstream/Downstream)	Intergenic	upstream gene			c.-103G>T		0/1	0/1	0/1	0/1	23,30,0	2,6,0	22,27,0	12,27,0	53	8	49	39	1	0
SNV	X	8912208	G	A		Intergenic	Intergenic	intergenic					1/1	1/1	1/1	1/1	0,55,0	0,25,0	0,39,0	0,55,0	55	25	39	55	0	0
SNV	X	8926058	A	G		Intergenic	Intergenic	intergenic					0/1	0/1	0/1	0/1	31,27,0	12,10,0	19,20,0	42,40,0	58	22	39	82	0	0
SNV	X	19081355	G	A	GPR64	GPR64(topological_domain:Extracellular)	Intragenic	intragenic			c.118+5480C>T		1/1	1/1	1/1	1/1	0,39,0	0,13,0	0,51,0	0,49,0	39	13	51	49	1	0
SNV	X	20577479	C	T		Intergenic	Intergenic	intergenic					1/1	1/1	1/1	1/1	0,39,0	0,9,0	0,43,0	0,64,0	39	9	43	64	1	0
SNV	X	21352497	C	A		Intergenic	Intergenic	intergenic					0/1	0/1	0/1	0/1	21,18,0	19,18,0	33,38,0	30,33,0	39	37	71	63	0	0
SNV	X	38344324	A	T	TM4SF2	TM4SF2(Intron Variant)	Intragenic	intragenic			c.172-181051A>T		1/1	1/1	1/1	1/1	0,64,0	0,18,0	0,43,0	0,39,0	64	18	43	39	1	0
SNV	X	58312216	T	G		Intergenic	Intergenic	intergenic					1/1	1/1	1/1	1/1	0,45,0	1,17,0	0,39,0	0,56,0	45	18	39	56	1	0
SNV	X	62054396	T	G		Intergenic	Intergenic	intergenic					1/1	1/1	1/1	1/1	0,39,0	0,37,0	0,45,0	0,51,0	39	37	45	51	0	0
SNV	X	65898014	T	A		Intergenic	Intergenic	intergenic					1/1	1/1	1/1	1/1	0,59,0	0,35,0	0,39,0	0,72,0	59	35	39	72	0	0
SNV	X	75124743	G	A		Intergenic	Intergenic	intergenic					1/1	1/1	1/1	1/1	0,41,0	0,16,0	0,39,0	0,52,0	41	16	39	52	1	0
SNV	X	88411123	G	A		Intergenic	Intergenic	intergenic					1/1	1/1	1/1	1/1	0,39,0	0,26,0	0,46,0	0,65,0	39	26	46	65	0	0
SNV	X	94868114	C	T		Intergenic	Intergenic	intergenic					1/1	1/1	1/1	1/1	0,63,0	0,33,0	0,39,0	0,63,0	63	33	39	63	0	0
SNV	X	95789074	G	A		Intergenic	Intergenic	intergenic					1/1	1/1	1/1	1/1	0,44,0	0,29,0	0,39,0	0,52,0	44	29	39	52	0	0
SNV	X	98984326	C	T		Intergenic	Intergenic	intergenic					1/1	1/1	1/1	1/1	0,39,0	1,20,0	0,53,0	0,41,0	39	21	53	41	0	0
SNV	X	102240656	C	T		Intergenic	Intergenic	intergenic					1/1	1/1	1/1	1/1	0,59,0	0,27,0	0,39,0	0,67,0	59	27	39	67	0	0
SNV	X	121728245	G	A		Intergenic	Intergenic	intergenic					1/1	1/1	1/1	1/1	0,39,0	0,10,0	0,41,0	0,50,0	39	10	41	50	1	0
SNV	X	127403629	G	A		Intergenic	Intergenic	intergenic					1/1	1/1	1/1	1/1	0,65,0	0,23,0	0,39,0	0,59,0	65	23	39	59	0	0
SmallInsertion	X	132628700	T	TTC		Intergenic	Intergenic	intergenic			n.null_nullinsTC		1/1	1/1	1/1	1/1	0,42,0	1,13,0	0,39,0	3,44,0	42	14	39	47	1	0
SNV	X	135561902	G	A		Intergenic	Intergenic	intergenic					1/1	1/1	1/1	1/1	0,72,0	0,39,0	0,39,0	0,67,0	72	39	39	67	0	0
SNV	X	138441860	G	C		Intergenic	Intergenic	intergenic					0/1	0/1	0/1	0/1	32,24,0	16,19,0	27,12,0	33,42,0	56	35	39	75	0	0
SNV	X	141781539	C	T		Intergenic	Intergenic	intergenic					1/1	1/1	1/1	1/1	0,59,0	0,25,0	0,65,0	0,39,0	59	25	65	39	0	0
SNV	X	147541783	C	T		Intergenic	Intergenic	intergenic					1/1	1/1	1/1	1/1	0,56,0	0,30,0	0,39,0	0,56,0	56	30	39	56	0	0
SNV	X	151094357	G	A	MAGEA4	MAGEA4 (Upstream/Downstream)	Intergenic	downstream gene			c.*1172G>A		1/1	1/1	1/1	1/1	0,58,0	0,30,0	0,39,0	0,53,0	58	30	39	53	0	0
SNV	X	152818167	C	A	ATP2B3	ATP2B3(Intron Variant)	Intragenic	intragenic			c.1824-326C>A		1/1	1/1	1/1	1/1	0,47,0	1,17,0	1,43,0	0,39,0	47	18	44	39	1	0
SNV	10	38345270	C	T	ZNF33A	ZNF33A(Q746*)	Stop Gain	stop gained	Coding	2	c.2236C>T p.Gln746*		1/1	1/1	1/1	1/1	0,62,0	0,37,0	0,40,0	0,87,0	62	37	40	87	0	0
SNV	1	3566339	C	T	TP73	TP73 (Upstream/Downstream)	Intergenic	upstream gene			c.-156C>T		0/1	1/1	1/1	0/1	12,44,0	0,10,0	0,47,0	10,30,0	56	10	47	40	1	0
SNV	1	3827918	C	T		Intragenic	Intragenic	intragenic					0/1	1/1	1/1	0/1	8,42,0	1,10,0	0,40,0	10,41,0	50	11	40	51	1	0
SNV	1	19075177	G	A		Intragenic	Intragenic	intragenic					0/1	0/1	0/1	0/1	32,27,0	13,7,0	20,20,0	48,23,0	59	20	40	71	0	0
SNV	1	29189588	C	T	OPRD1	OPRD1(I304I)	Synonymous	synonymous			c.912C>T p.Ile304Ile		0/1	1/1	1/1	0/1	15,47,0	1,9,0	0,40,0	14,37,0	62	10	40	51	1	0
SNV	1	47947001	C	T		Intergenic	Intergenic	intergenic					0/1	0/1	1/1	0/1	11,64,0	10,31,0	0,40,0	20,64,0	75	41	40	84	0	0
SNV	1	62122136	G	A		Intergenic	Intergenic	intergenic					0/1	0/1	1/1	0/1	21,55,0	2,13,0	0,40,0	9,46,0	76	15	40	55	1	0
SNV	1	97897854	C	T	DPYD	DPYD(Intron Variant)	Intragenic	intragenic			c.1905+17761G>A		1/1	1/1	1/1	1/1	0,62,0	0,29,0	0,40,0	0,53,0	62	29	40	53	0	0
SNV	1	106349865	C	T		Intergenic	Intergenic	intergenic					1/1	1/1	1/1	1/1	0,53,0	0,28,0	0,40,0	0,43,0	53	28	40	43	0	0
SNV	1	113420911	A	C		Intergenic	Intergenic	intergenic					1/1	1/1	1/1	1/1	0,56,0	1,29,0	0,40,0	0,57,0	56	30	40	57	0	0
SNV	1	114857198	G	A		Intergenic	Intergenic	intergenic					1/1	1/1	1/1	1/1	0,65,0	0,27,0	0,58,0	0,40,0	65	27	58	40	0	0
SNV	1	119135419	A	C		Intergenic	Intergenic	intergenic					0/1	0/1	0/1	0/1	33,41,0	12,12,0	21,19,0	29,27,0	74	24	40	56	0	0
SNV	2	28810428	G	A	PLB1	PLB1(topological_domain:Extracellular, region_of_interest:4_X_308-326_AA_approximate_repeats, repeat:2)	Intragenic	intragenic			c.1815+1719G>A		0/1	0/1	0/1	0/1	45,32,0	14,7,0	46,25,0	27,13,0	77	21	71	40	0	0
SNV	2	39372544	A	G		Intergenic	Intergenic	intergenic					0/1	0/1	0/1	0/1	59,36,0	18,4,0	47,17,0	27,13,0	95	22	64	40	0	0
SNV	2	64142362	C	G	VPS54	VPS54(Intron Variant)	Intragenic	intragenic			c.2229-941G>C		0/1	0/1	0/1	0/1	45,29,0	22,11,0	28,12,0	38,16,0	74	33	40	54	0	0
SNV	2	65487954	C	T	ACTR2	ACTR2(Intron Variant)	Intragenic	intragenic			c.751-427C>T		0/1	0/1	0/1	0/1	52,24,0	18,11,0	37,18,0	30,10,0	76	29	55	40	0	0
SNV	2	65487955	C	T	ACTR2	ACTR2(Intron Variant)	Intragenic	intragenic			c.751-426C>T		0/1	0/1	0/1	0/1	52,23,0	18,11,0	37,19,0	30,10,0	75	29	56	40	0	0
SNV	2	208569893	A	T		Intergenic	Intergenic	intergenic					0/1	0/1	0/1	0/1	25,48,0	8,18,0	20,38,0	14,26,0	73	26	58	40	0	0
SNV	2	212978222	C	T	ERBB4	ERBB4(topological_domain:Extracellular, helix)	Intragenic	intragenic			c.234+11255G>A		0/1	0/1	0/1	0/1	29,45,0	6,21,0	14,30,0	14,26,0	74	27	44	40	0	0
SNV	3	3522036	G	A		Intragenic	Intragenic	intragenic					1/1	0/1	1/1	1/1	0,40,0	2,13,0	0,43,0	0,64,0	40	15	43	64	1	0
SNV	3	11056599	C	T	SLC6A1	SLC6A1(Intron Variant)	Intragenic	intragenic			c.-215-759C>T		1/1	1/1	1/1	1/1	0,53,0	0,22,0	0,52,0	0,40,0	53	22	52	40	0	0
SNV	3	11812437	C	T		Intergenic	Intergenic	intergenic					1/1	1/1	1/1	1/1	0,64,0	0,15,0	0,40,0	0,53,0	64	15	40	53	1	0
SNV	3	20594352	G	A		Intergenic	Intergenic	intergenic					1/1	1/1	1/1	1/1	0,55,0	0,22,0	0,45,0	0,40,0	55	22	45	40	0	0
SNV	3	23653423	C	T		Intergenic	Intergenic	intergenic					1/1	1/1	1/1	1/1	0,53,0	1,24,0	0,40,0	0,46,0	53	25	40	46	0	0
SNV	3	23824863	G	A		Intergenic	Intergenic	intergenic					1/1	1/1	1/1	1/1	0,67,0	0,27,0	0,40,0	0,67,0	67	27	40	67	0	0
SNV	3	106565709	C	T		Intragenic	Intragenic	intragenic					0/1	0/1	0/1	0/1	19,21,0	11,12,0	25,17,0	32,15,0	40	23	42	47	0	0
SNV	3	169660847	G	A	SAMD7	SAMD7 (Upstream/Downstream)	Intergenic	downstream gene			c.*1707G>A		0/1	0/1	0/1	0/1	55,65,0	13,18,0	30,52,0	14,26,0	120	31	82	40	0	0
SNV	3	185339341	C	A	SENP2	SENP2(region_of_interest:Protease, beta_strand)	Intragenic	intragenic			c.1447-273C>A		0/1	0/1	0/1	0/1	19,29,0	23,19,0	22,18,0	18,22,0	48	42	40	40	0	0
SNV	4	941204	T	A	TMEM175	TMEM175(Intron Variant)	Intragenic	intragenic			c.-31-293T>A		0/1	0/1	0/1	0/1	27,35,0	9,8,0	21,19,0	18,22,0	62	17	40	40	1	0
SNV	4	1491688	G	A		Intergenic	Intergenic	intergenic					0/1	0/1	0/1	0/1	38,34,0	4,5,0	30,28,0	22,18,0	72	9	58	40	1	0
SNV	4	2276792	G	A	ZFYVE28	ZFYVE28(Intron Variant)	Intragenic	intragenic			c.2052-849C>T		0/1	0/1	0/1	0/1	25,33,0	7,13,0	22,20,0	25,15,0	58	20	42	40	0	0
SNV	4	2779307	A	G		Intergenic	Intergenic	intergenic					0/1	0/1	0/1	0/1	32,34,0	16,10,0	26,25,0	14,26,0	66	26	51	40	0	0
SNV	4	8006189	C	T	ABLIM2	ABLIM2(Intron Variant)	Intragenic	intragenic			c.1618+3597G>A		0/1	0/1	0/1	0/1	25,27,0	3,14,0	22,26,0	25,15,0	52	17	48	40	1	0
SNV	4	8165559	G	A		Intergenic	Intergenic	intergenic					0/1	0/1	0/1	0/1	29,35,0	6,7,0	23,33,0	18,22,0	64	13	56	40	1	0
SNV	4	17308755	G	A		Intergenic	Intergenic	intergenic					0/1	0/1	0/1	0/1	36,27,0	18,18,0	22,18,0	38,46,0	63	36	40	84	0	0
SNV	4	17649003	C	T	FAM184B	FAM184B(Intron Variant)	Intragenic	intragenic			c.2346+257G>A		0/1	0/1	0/1	0/1	33,31,0	7,13,0	19,25,0	23,17,0	64	20	44	40	0	0
SNV	4	21102285	A	C	KCNIP4	KCNIP4(region_of_interest:KIS)	Intragenic	intragenic			c.62-217953T>G		0/1	0/1	0/1	0/1	21,19,0	14,11,0	28,26,0	34,19,0	40	25	54	53	0	0
SNV	4	25865150	G	A	SEL1L3	SEL1L3 (Upstream/Downstream)	Intergenic	upstream gene			c.-124C>T		0/1	0/1	0/1	0/1	19,21,0	8,6,0	22,18,0	15,26,0	40	14	40	41	1	0
SNV	4	26146618	G	A		Intergenic	Intergenic	intergenic					0/1	0/1	0/1	0/1	23,32,0	14,11,0	23,23,0	18,22,0	55	25	46	40	0	0
SNV	4	28212007	G	A		Intergenic	Intergenic	intergenic					0/1	0/1	0/1	0/1	21,19,0	18,14,0	25,23,0	20,28,0	40	32	48	48	0	0
SNV	4	29673715	G	A		Intergenic	Intergenic	intergenic					0/1	0/1	0/1	0/1	39,24,0	20,17,0	22,18,0	29,29,0	63	37	40	58	0	0
SNV	4	29994513	A	T		Intergenic	Intergenic	intergenic					0/1	0/1	0/1	0/1	30,33,0	15,13,0	17,23,0	41,37,0	63	28	40	78	0	0
SNV	4	31853589	C	T		Intergenic	Intergenic	intergenic					0/1	0/1	0/1	0/1	35,36,0	14,9,0	21,19,0	30,24,0	71	23	40	54	0	0
SNV	4	32803228	C	T		Intergenic	Intergenic	intergenic					0/1	0/1	0/1	0/1	26,33,0	12,10,0	26,14,0	25,22,0	59	22	40	47	0	0
SNV	4	33209594	C	T		Intergenic	Intergenic	intergenic					0/1	0/1	0/1	0/1	21,19,0	12,22,0	29,23,0	40,39,0	40	34	52	79	0	0
SNV	4	33592347	G	T		Intergenic	Intergenic	intergenic					0/1	0/1	0/1	0/1	33,32,0	17,16,0	19,21,0	31,31,0	65	33	40	62	0	0
SNV	4	33680561	G	A		Intergenic	Intergenic	intergenic					0/1	0/1	0/1	0/1	26,31,0	7,22,0	18,22,0	30,28,0	57	29	40	58	0	0
SNV	4	34235258	G	C		Intragenic	Intragenic	intragenic					0/1	0/1	0/1	0/1	24,16,0	22,14,0	33,13,0	29,32,0	40	36	46	61	0	0
SNV	4	35743151	C	T		Intergenic	Intergenic	intergenic					0/1	0/1	0/1	0/1	29,25,0	12,12,0	19,26,0	20,20,0	54	24	45	40	0	0
SNV	4	43423705	G	A		Intergenic	Intergenic	intergenic					0/1	0/1	0/1	0/1	35,32,0	18,22,0	26,14,0	27,31,0	67	40	40	58	0	0
SNV	4	128000246	C	T		Intergenic	Intergenic	intergenic					0/1	0/1	0/1	0/1	38,38,0	22,16,0	29,27,0	21,19,0	76	38	56	40	0	0
SNV	4	180045226	C	T		Intergenic	Intergenic	intergenic					0/1	0/1	0/1	0/1	44,41,0	10,6,0	24,28,0	22,18,0	85	16	52	40	1	0
SNV	5	2762466	G	A		Intergenic	Intergenic	intergenic					1/1	1/1	1/1	1/1	1,51,0	0,17,0	0,53,0	0,40,0	52	17	53	40	1	0
SNV	5	3042318	G	T		Intergenic	Intergenic	intergenic					1/1	1/1	1/1	1/1	0,40,0	0,30,0	0,46,0	0,81,0	40	30	46	81	0	0
SNV	5	3234715	G	A		Intergenic	Intergenic	intergenic					1/1	1/1	1/1	1/1	1,55,0	0,21,0	0,40,0	0,58,0	56	21	40	58	0	0
SNV	5	3890598	C	T		Intergenic	Intergenic	intergenic					1/1	1/1	1/1	1/1	0,40,0	0,24,0	0,42,0	0,55,0	40	24	42	55	0	0
SNV	5	6046306	C	A		Intergenic	Intergenic	intergenic					1/1	1/1	1/1	1/1	0,56,0	0,19,0	0,67,0	0,40,0	56	19	67	40	1	0
SNV	5	11007573	G	C	CTNND2	CTNND2(Intron Variant)	Intragenic	intragenic			c.3084+10513C>G		1/1	1/1	1/1	1/1	0,53,0	0,26,0	0,40,0	0,55,0	53	26	40	55	0	0
SNV	5	15716998	A	T	FBXL7	FBXL7(Intron Variant)	Intragenic	intragenic			c.127+100817A>T		1/1	1/1	1/1	1/1	0,59,0	0,17,0	0,40,0	0,70,0	59	17	40	70	1	0
SNV	5	32865847	C	T		Intergenic	Intergenic	intergenic					1/1	1/1	1/1	1/1	0,65,0	0,29,0	0,40,0	0,69,0	65	29	40	69	0	0
SNV	5	43335872	G	A		Intergenic	Intergenic	intergenic					1/1	1/1	1/1	1/1	0,42,0	1,26,0	0,52,0	0,40,0	42	27	52	40	0	0
SNV	5	45312651	G	A	HCN1	HCN1(topological_domain:Cytoplasmic)	Intragenic	intragenic			c.1378-8710C>T		1/1	1/1	1/1	1/1	0,60,0	0,21,0	0,47,0	0,40,0	60	21	47	40	0	0
SNV	5	45369095	C	T	HCN1	HCN1(topological_domain:Cytoplasmic)	Intragenic	intragenic			c.1231-15747G>A		1/1	1/1	1/1	1/1	0,52,0	0,33,0	0,40,0	0,72,0	52	33	40	72	0	0
SNV	5	50435981	G	A		Intergenic	Intergenic	intergenic					1/1	1/1	1/1	1/1	0,48,0	0,34,0	0,44,0	0,40,0	48	34	44	40	0	0
SNV	5	51205642	C	T		Intergenic	Intergenic	intergenic					1/1	1/1	1/1	1/1	0,44,0	0,27,0	0,40,0	0,50,0	44	27	40	50	0	0
SNV	5	51830534	G	A		Intergenic	Intergenic	intergenic					1/1	1/1	1/1	1/1	0,70,0	0,25,0	0,40,0	0,70,0	70	25	40	70	0	0
SNV	5	55728933	G	A		Intergenic	Intergenic	intergenic					1/1	1/1	1/1	1/1	0,40,0	0,22,0	0,57,0	0,75,0	40	22	57	75	0	0
SNV	5	62598820	C	T		Intergenic	Intergenic	intergenic					1/1	1/1	1/1	1/1	0,40,0	0,34,0	0,47,0	0,63,0	40	34	47	63	0	0
SNV	5	66645899	G	A		Intergenic	Intergenic	intergenic					1/1	1/1	1/1	1/1	0,40,0	0,22,0	0,48,0	0,47,0	40	22	48	47	0	0
SNV	5	79432886	G	C		Intragenic	Intragenic	intragenic					1/1	1/1	1/1	1/1	0,43,0	0,19,0	0,40,0	0,40,0	43	19	40	40	1	0
SNV	5	80634168	G	T	ACOT12	ACOT12(domain:START)	Intragenic	intragenic			c.1129-2448C>A		1/1	1/1	1/1	1/1	0,51,0	1,38,0	0,40,0	0,76,0	51	39	40	76	0	0
SNV	5	89277262	A	C		Intergenic	Intergenic	intergenic					1/1	1/1	1/1	1/1	0,62,0	0,40,0	0,40,0	0,81,0	62	40	40	81	0	0
SNV	5	109069776	C	T	MAN2A1	MAN2A1(topological_domain:Lumenal)	Intragenic	intragenic			c.707+4562C>T		1/1	1/1	1/1	1/1	0,65,0	0,17,0	0,40,0	0,43,0	65	17	40	43	1	0
SNV	5	109717613	G	A		Intragenic	Intragenic	intragenic					1/1	1/1	1/1	1/1	0,47,0	0,32,0	0,40,0	0,44,0	47	32	40	44	0	0
SNV	5	125207558	C	T		Intergenic	Intergenic	intergenic					1/1	1/1	1/1	1/1	0,47,0	0,27,0	0,40,0	0,42,0	47	27	40	42	0	0
SNV	5	130222252	G	A		Intergenic	Intergenic	intergenic					1/1	1/1	1/1	1/1	0,65,0	0,22,0	0,40,0	0,69,0	65	22	40	69	0	0
SNV	5	131421370	C	T		Intergenic	Intergenic	intergenic					1/1	1/1	1/1	1/1	0,44,0	0,25,0	0,40,0	0,55,0	44	25	40	55	0	0
SNV	5	150125290	G	A	DCTN4	DCTN4(Intron Variant)	Intragenic	intragenic			c.386-3571C>T		1/1	1/1	1/1	1/1	0,50,0	0,27,0	0,40,0	2,70,0	50	27	40	72	0	0
SNV	5	161152426	G	A		Intergenic	Intergenic	intergenic					1/1	1/1	1/1	1/1	0,60,0	0,15,0	0,40,0	0,61,0	60	15	40	61	1	0
SmallDeletion	6	36684092	CA	C	RAB44	RAB44(Intron Variant)	Intragenic	intragenic			c.173+667delA		0/1	0/1	0/1	0/1	42,40,0	19,11,0	22,47,0	23,17,0	82	30	69	40	0	0
SNV	6	72575910	C	T		Intergenic	Intergenic	intergenic					0/1	0/1	0/1	0/1	23,51,0	15,23,0	15,25,0	35,76,0	74	38	40	111	0	0
SNV	6	80328331	G	A		Intergenic	Intergenic	intergenic					0/1	0/1	0/1	0/1	37,44,0	5,13,0	11,29,0	26,24,0	81	18	40	50	1	0
SNV	6	80350864	C	A	SH3BGRL2	SH3BGRL2(helix)	Intragenic	intragenic			c.45+9641C>A		0/1	0/1	0/1	0/1	51,13,0	18,7,0	23,17,0	42,25,0	64	25	40	67	0	0
SNV	6	87517305	G	A		Intergenic	Intergenic	intergenic					0/1	0/1	0/1	0/1	21,26,0	3,2,0	20,20,0	30,36,0	47	5	40	66	1	0
SNV	6	92410027	G	A		Intergenic	Intergenic	intergenic					0/1	0/1	0/1	0/1	70,35,0	20,13,0	12,28,0	65,32,0	105	33	40	97	0	0
SNV	6	96588065	C	T	FUT9	FUT9(Intron Variant)	Intragenic	intragenic			c.-9+26062C>T		0/1	0/1	0/1	0/1	20,55,0	10,23,0	17,23,0	31,52,0	75	33	40	83	0	0
SNV	6	97054105	G	A	FHL5	FHL5(Intron Variant)	Intragenic	intragenic			c.504+158G>A		0/1	0/1	0/1	0/1	24,51,0	9,18,0	16,24,0	27,48,0	75	27	40	75	0	0
SNV	6	101907693	C	T	GRIK2	GRIK2(topological_domain:Extracellular)	Intragenic	intragenic			c.115+60425C>T		0/1	0/1	0/1	0/1	45,20,0	20,12,0	24,16,0	33,15,0	65	32	40	48	0	0
SNV	6	118203360	G	A		Intergenic	Intergenic	intergenic					0/1	0/1	0/1	0/1	45,43,0	33,14,0	17,23,0	70,37,0	88	47	40	107	0	0
SNV	6	119771982	C	T		Intergenic	Intergenic	intergenic					0/1	0/1	0/1	0/1	68,33,0	13,10,0	22,18,0	55,43,0	101	23	40	98	0	0
SNV	6	124035371	C	T		Intergenic	Intergenic	intergenic					0/1	0/1	0/1	0/1	29,50,0	18,22,0	17,23,0	26,44,0	79	40	40	70	0	0
SNV	6	124035372	C	T		Intergenic	Intergenic	intergenic					0/1	0/1	0/1	0/1	30,50,0	18,22,0	17,23,0	25,43,0	80	40	40	68	0	0
SNV	6	135481511	C	T		Intergenic	Intergenic	intergenic					0/1	0/1	0/1	0/1	26,58,0	22,19,0	25,15,0	30,49,0	84	41	40	79	0	0
SNV	6	153815572	G	A		Intergenic	Intergenic	intergenic					0/1	0/1	0/1	0/1	33,30,0	16,11,0	22,18,0	33,30,0	63	27	40	63	0	0
SNV	6	160777212	C	A	SLC22A3	SLC22A3(Intron Variant)	Intragenic	intragenic			c.429+7332C>A		0/1	0/1	0/1	0/1	42,26,0	17,12,0	23,17,0	39,25,0	68	29	40	64	0	0
SNV	6	162372968	G	T	PARK2	PARK2(zinc_finger_region:RING-type_1)	Intragenic	intragenic			c.734+21366C>A		0/1	0/1	0/1	0/1	21,42,0	12,15,0	22,26,0	12,28,0	63	27	48	40	0	0
SNV	6	169115195	G	A		Intergenic	Intergenic	intergenic					0/1	0/1	0/1	0/1	26,47,0	14,28,0	19,21,0	24,60,0	73	42	40	84	0	0
SNV	7	77487983	A	T	PHTF2	PHTF2(Intron Variant)	Intragenic	intragenic			c.147+3832A>T		0/1	0/1	0/1	0/1	53,46,0	14,18,0	43,43,0	26,14,0	99	32	86	40	0	0
SNV	7	146759135	G	A	CNTNAP2	CNTNAP2(topological_domain:Extracellular)	Intragenic	intragenic			c.550+17989G>A		0/1	0/1	0/1	0/1	45,60,0	21,18,0	25,27,0	16,24,0	105	39	52	40	0	0
SNV	7	152783613	C	T		Intergenic	Intergenic	intergenic					1/1	1/1	1/1	1/1	0,49,0	0,23,0	0,43,0	0,40,0	49	23	43	40	0	0
SNV	7	154759766	G	A	PAXIP1	PAXIP1(interacting_region:Interaction_with_TP53BP1, compositionally_biased_region:Gln-rich)	Intragenic	intragenic			c.1799-146C>T		1/1	1/1	1/1	1/1	0,40,0	0,29,0	0,54,0	0,87,0	40	29	54	87	0	0
SNV	8	110383658	G	A	PKHD1L1	PKHD1L1(topological_domain:Extracellular, domain:IPT/TIG_1)	Intragenic	intragenic			c.163+6793G>A		0/1	0/1	0/1	0/1	24,23,0	9,7,0	24,16,0	31,30,0	47	16	40	61	1	0
SNV	9	3890677	G	A	GLIS3	GLIS3(Intron Variant)	Intragenic	intragenic			c.2128+8014C>T		1/1	1/1	1/1	1/1	0,65,0	0,37,0	0,40,0	0,55,0	65	37	40	55	0	0
SNV	9	26581941	C	T		Intergenic	Intergenic	intergenic					1/1	1/1	1/1	1/1	0,40,0	0,36,0	0,64,0	0,60,0	40	36	64	60	0	0
SNV	9	28383551	C	T		Intragenic	Intragenic	intragenic					1/1	1/1	1/1	1/1	0,53,0	0,36,0	0,40,0	0,50,0	53	36	40	50	0	0
SNV	9	130832511	A	G	NAIF1	NAIF1 (Upstream/Downstream)	Intergenic	upstream gene			c.-221T>C		0/1	0/1	0/1	0/1	26,48,0	10,8,0	11,29,0	23,30,0	74	18	40	53	1	0
SNV	10	9388042	C	T		Intergenic	Intergenic	intergenic					0/1	0/1	1/1	0/1	18,62,0	5,22,0	0,40,0	19,54,0	80	27	40	73	0	0
SNV	10	19174550	C	A		Intergenic	Intergenic	intergenic					0/1	0/1	1/1	0/1	6,52,0	8,46,0	0,40,0	12,38,0	58	54	40	50	0	0
SNV	10	35149258	C	T		Intergenic	Intergenic	intergenic					1/1	1/1	1/1	1/1	0,65,0	0,25,0	0,55,0	0,40,0	65	25	55	40	0	0
SNV	10	36613570	T	C		Intergenic	Intergenic	intergenic					1/1	1/1	1/1	1/1	0,54,0	0,34,0	0,40,0	0,69,0	54	34	40	69	0	0
SNV	10	44935622	G	C		Intergenic	Intergenic	intergenic					0/1	0/1	0/1	0/1	29,28,0	10,12,0	22,18,0	25,21,0	57	22	40	46	0	0
SNV	10	49454722	G	T	FRMPD2	FRMPD2(domain:KIND)	Intragenic	intragenic			c.310-1830C>A		1/1	1/1	1/1	1/1	0,60,0	0,22,0	0,40,0	0,65,0	60	22	40	65	0	0
SNV	10	53215994	C	A	PRKG1	PRKG1(Intron Variant)	Intragenic	intragenic			c.479-11489C>A		1/1	1/1	1/1	1/1	0,66,0	0,36,0	0,40,0	0,63,0	66	36	40	63	0	0
SNV	10	54871513	G	T		Intergenic	Intergenic	intergenic					1/1	1/1	1/1	1/1	0,50,0	0,11,0	0,46,0	0,40,0	50	11	46	40	1	0
SNV	10	66124076	C	T		Intergenic	Intergenic	intergenic					1/1	1/1	1/1	1/1	1,53,0	1,17,0	0,50,0	0,40,0	54	18	50	40	1	0
SNV	10	80168138	G	A		Intragenic	Intragenic	intragenic					1/1	1/1	1/1	1/1	0,78,0	0,27,0	0,40,0	0,53,0	78	27	40	53	0	0
SNV	10	91632542	C	T		Intergenic	Intergenic	intergenic					1/1	1/1	1/1	1/1	0,57,0	0,31,0	0,48,0	0,40,0	57	31	48	40	0	0
SNV	10	96198005	C	T	TBC1D12	TBC1D12(Intron Variant)	Intragenic	intragenic			c.972-3648C>T		1/1	1/1	1/1	1/1	0,54,0	0,38,0	0,46,0	0,40,0	54	38	46	40	0	0
SNV	10	124506235	C	T		Intergenic	Intergenic	intergenic					1/1	1/1	1/1	1/1	0,59,0	0,20,0	0,49,0	0,40,0	59	20	49	40	0	0
SNV	10	124950434	G	A		Intergenic	Intergenic	intergenic					1/1	1/1	1/1	1/1	0,56,0	0,17,0	0,56,0	0,40,0	56	17	56	40	1	0
SNV	10	131102894	A	C		Intergenic	Intergenic	intergenic					0/1	0/1	0/1	0/1	34,25,0	11,15,0	23,25,0	27,13,0	59	26	48	40	0	0
SNV	10	131112410	C	T		Intergenic	Intergenic	intergenic					1/1	1/1	1/1	1/1	0,59,0	0,28,0	0,40,0	0,62,0	59	28	40	62	0	0
SNV	11	4295327	G	A		Intergenic	Intergenic	intergenic					0/1	0/1	0/1	0/1	18,35,0	9,14,0	5,35,0	17,38,0	53	23	40	55	0	0
SNV	11	31993363	G	T		Intragenic	Intragenic	intragenic					1/1	1/1	1/1	1/1	0,59,0	0,13,0	0,46,0	0,40,0	59	13	46	40	1	0
SNV	11	65208084	G	A		Intragenic	Intragenic	intragenic					1/1	1/1	1/1	1/1	0,72,0	1,24,0	0,40,0	0,50,0	72	25	40	50	0	0
SNV	11	80813377	A	C		Intergenic	Intergenic	intergenic					1/1	1/1	1/1	1/1	0,49,0	2,25,0	0,40,0	0,54,0	49	27	40	54	0	0
SNV	11	116946779	G	A	SIK3	SIK3(Intron Variant)	Intragenic	intragenic			c.252+22080C>T		1/1	1/1	1/1	1/1	0,70,0	0,23,0	0,40,0	0,50,0	70	23	40	50	0	0
SNV	11	124763826	G	A	ROBO4	ROBO4(L478L)	Synonymous	synonymous		1	c.1434C>T p.Leu478Leu		1/1	1/1	1/1	1/1	0,74,0	0,14,0	0,40,0	0,69,0	74	14	40	69	1	0
SNV	12	4891688	G	A		Intragenic	Intragenic	intragenic					0/1	0/1	0/1	0/1	60,20,0	23,11,0	24,16,0	29,16,0	80	34	40	45	0	0
SNV	12	61049094	G	T		Intergenic	Intergenic	intergenic					0/1	0/1	0/1	0/1	51,38,0	13,9,0	38,13,0	30,10,0	89	22	51	40	0	0
SNV	12	81305140	C	T	LIN7A	LIN7A(domain:L27, short_sequence_motif:Kinase_interacting_site)	Intragenic	intragenic			c.83-21992G>A		0/1	0/1	0/1	0/1	18,33,0	12,25,0	17,23,0	17,33,0	51	37	40	50	0	0
SNV	12	84266980	C	A		Intergenic	Intergenic	intergenic					0/1	0/1	0/1	0/1	16,34,0	2,9,0	11,29,0	16,36,0	50	11	40	52	1	0
SNV	12	105734157	C	T	C12orf75	C12orf75(Intron Variant)	Intragenic	intragenic			c.47-8223C>T		0/1	0/1	0/1	0/1	28,35,0	4,7,0	19,31,0	20,20,0	63	11	50	40	1	0
SNV	13	53097589	C	A		Intragenic	Intragenic	intragenic					0/1	0/1	0/1	0/1	29,20,0	11,9,0	26,14,0	35,26,0	49	20	40	61	0	0
SNV	13	84531598	C	T		Intergenic	Intergenic	intergenic					0/1	0/1	0/1	0/1	37,52,0	18,14,0	35,30,0	20,20,0	89	32	65	40	0	0
SNV	13	114121284	G	A	DCUN1D2	DCUN1D2(domain:DCUN1, beta_strand)	Intragenic	intragenic			c.521-5833C>T		0/1	0/1	0/1	0/1	33,23,0	15,9,0	23,26,0	18,22,0	56	24	49	40	0	0
SNV	14	46249708	G	C		Intergenic	Intergenic	intergenic					1/1	1/1	1/1	1/1	0,65,0	0,38,0	0,51,0	0,40,0	65	38	51	40	0	0
SNV	15	24043870	G	A		Intergenic	Intergenic	intergenic					1/1	1/1	1/1	1/1	0,58,0	1,18,0	0,40,0	0,51,0	58	19	40	51	1	0
SNV	15	24377874	C	T		Intergenic	Intergenic	intergenic					1/1	1/1	1/1	1/1	0,54,0	0,23,0	0,40,0	0,61,0	54	23	40	61	0	0
SNV	15	25151397	C	A		Intragenic	Intragenic	intragenic					1/1	1/1	1/1	1/1	0,46,0	0,29,0	0,52,0	0,40,0	46	29	52	40	0	0
SNV	15	25249169	C	T		Intragenic	Intragenic	intragenic					1/1	1/1	1/1	1/1	0,63,0	0,35,0	0,40,0	0,80,0	63	35	40	80	0	0
SNV	15	26992367	G	A	GABRB3	GABRB3(Intron Variant)	Intragenic	intragenic			c.408+25182C>T		1/1	1/1	1/1	1/1	0,74,0	0,29,0	0,40,0	0,72,0	74	29	40	72	0	0
SNV	15	29607200	G	T	FAM189A1	FAM189A1(transmembrane_region:Transmembrane_region)	Intragenic	intragenic			c.277-62518C>A		1/1	1/1	1/1	1/1	0,40,0	0,13,0	0,47,0	1,48,0	40	13	47	49	1	0
SNV	15	52838698	A	G		Intergenic	Intergenic	intergenic					1/1	1/1	1/1	1/1	0,61,0	0,17,0	0,40,0	0,58,0	61	17	40	58	1	0
SNV	15	55091208	G	A		Intergenic	Intergenic	intergenic					1/1	1/1	1/1	1/1	0,44,0	0,24,0	0,40,0	0,49,0	44	24	40	49	0	0
SNV	15	79123174	C	T		Intragenic	Intragenic	intragenic					1/1	1/1	1/1	1/1	0,59,0	0,13,0	0,47,0	0,40,0	59	13	47	40	1	0
SNV	16	1043690	C	T		Intragenic	Intragenic	intragenic					0/1	0/1	0/1	0/1	11,29,0	6,11,0	14,29,0	22,34,0	40	17	43	56	1	0
SNV	16	34432236	G	A		Intergenic	Intergenic	intergenic					1/1	1/1	1/1	1/1	0,52,0	0,11,0	0,57,0	0,40,0	52	11	57	40	1	0
SNV	16	34811386	C	T		Intergenic	Intergenic	intergenic					1/1	1/1	1/1	1/1	0,40,0	0,14,0	0,53,0	0,46,0	40	14	53	46	1	0
SNV	16	48470806	C	T		Intragenic	Intragenic	intragenic					1/1	1/1	1/1	1/1	0,54,0	0,33,0	0,40,0	0,43,0	54	33	40	43	0	0
SNV	16	52750087	G	A		Intergenic	Intergenic	intergenic					1/1	1/1	1/1	1/1	0,59,0	0,25,0	0,48,0	0,40,0	59	25	48	40	0	0
SNV	16	65303500	C	T		Intragenic	Intragenic	intragenic					1/1	1/1	1/1	1/1	0,72,0	0,29,0	0,40,0	0,66,0	72	29	40	66	0	0
SNV	16	72019674	C	A		Intragenic	Intragenic	intragenic					1/1	1/1	1/1	1/1	0,54,0	1,26,0	0,40,0	0,61,0	54	27	40	61	0	0
SNV	16	73370088	G	A		Intergenic	Intergenic	intergenic					1/1	1/1	1/1	1/1	0,65,0	0,23,0	0,40,0	0,58,0	65	23	40	58	0	0
SNV	17	557728	C	A	VPS53	VPS53(Intron Variant)	Intragenic	intragenic			c.489-1078G>T		0/1	0/1	0/1	0/1	33,63,0	10,21,0	16,44,0	12,28,0	96	31	60	40	0	0
SNV	17	56563077	C	T	HSF5	HSF5(DNA-binding_region)	Intragenic	intragenic			c.550+2009G>A		0/1	0/1	0/1	0/1	27,60,0	6,12,0	18,39,0	13,27,0	87	18	57	40	1	0
SNV	17	71188466	C	A	COG1	COG1 (Upstream/Downstream)	Intergenic	upstream gene			c.-81C>A		0/1	0/1	0/1	0/1	53,24,0	3,5,0	57,23,0	26,14,0	77	8	80	40	1	0
SNV	18	2167318	C	T		Intragenic	Intragenic	intragenic					1/1	1/1	1/1	1/1	0,56,0	0,34,0	0,40,0	0,69,0	56	34	40	69	0	0
SNV	18	30723183	G	A	CCDC178	CCDC178(Intron Variant)	Intragenic	intragenic			c.2239-50309C>T		0/1	0/1	1/1	0/1	14,61,0	7,43,0	0,40,0	24,75,0	75	50	40	99	0	0
SNV	18	46268090	C	T	CTIF	CTIF(interacting_region:Interaction_with_NCBP1/CBP80)	Intragenic	intragenic			c.585-16200C>T		0/1	1/1	1/1	0/1	23,65,0	2,22,0	1,39,0	5,39,0	88	24	40	44	0	0
SNV	18	49149499	C	T		Intergenic	Intergenic	intergenic					0/1	0/1	1/1	0/1	16,61,0	6,29,0	0,40,0	17,49,0	77	35	40	66	0	0
SNV	18	63366307	G	A		Intergenic	Intergenic	intergenic					0/1	0/1	1/1	0/1	17,63,0	6,25,0	0,40,0	16,50,0	80	31	40	66	0	0
SNV	18	65279976	G	A		Intragenic	Intragenic	intragenic					0/1	0/1	1/1	0/1	15,53,0	10,27,0	0,40,0	18,73,0	68	37	40	91	0	0
SNV	18	65552442	T	G		Intragenic	Intragenic	intragenic					0/1	0/1	1/1	0/1	20,72,0	5,48,0	0,40,0	15,66,0	92	53	40	81	0	0
SNV	19	4819241	G	A	TICAM1	TICAM1(Intron Variant)	Intragenic	intragenic			c.-139-713C>T		0/1	0/1	0/1	0/1	27,42,0	7,19,0	15,25,0	11,35,0	69	26	40	46	0	0
SNV	19	6962899	G	A		Intragenic	Intragenic	intragenic					0/1	0/1	0/1	0/1	17,48,0	13,31,0	15,25,0	16,30,0	65	44	40	46	0	0
SNV	19	18150821	G	A		Intergenic	Intergenic	intergenic					0/1	0/1	0/1	0/1	25,57,0	5,20,0	17,23,0	17,36,0	82	25	40	53	0	0
SNV	19	30336312	T	C		Intergenic	Intergenic	intergenic					0/1	0/1	0/1	0/1	50,18,0	16,6,0	21,19,0	48,15,0	68	22	40	63	0	0
SNV	19	49478437	C	T	GYS1	GYS1(Intron Variant)	Intragenic	intragenic			c.1309-447G>A		0/1	0/1	0/1	0/1	55,30,0	18,7,0	39,27,0	20,20,0	85	25	66	40	0	0
SNV	19	54108011	C	T	CTB-167G5.5	CTB-167G5.5 (Upstream/Downstream)	Intergenic	upstream gene			c.-109G>A		0/1	0/1	0/1	0/1	53,21,0	16,11,0	40,13,0	31,9,0	74	27	53	40	0	0
SNV	19	57499002	C	T		Intergenic	Intergenic	intergenic					0/1	0/1	0/1	0/1	44,12,0	16,4,0	28,15,0	29,11,0	56	20	43	40	0	0
SNV	19	58468164	C	T	C19orf18	C19orf18 (Upstream/Downstream)	Intergenic	downstream gene			c.*750G>A		0/1	0/1	0/1	0/1	31,36,0	11,20,0	15,32,0	18,22,0	67	31	47	40	0	0
SNV	19	58609423	C	T	ZSCAN18	ZSCAN18(Intron Variant)	Intragenic	intragenic			c.50-7670G>A		0/1	0/1	0/1	0/1	70,20,0	8,4,0	37,19,0	29,11,0	90	12	56	40	1	0
SNV	19	58609424	C	T	ZSCAN18	ZSCAN18(Intron Variant)	Intragenic	intragenic			c.50-7671G>A		0/1	0/1	0/1	0/1	72,20,0	8,4,0	37,19,0	28,12,0	92	12	56	40	1	0
SNV	20	15676094	C	T	MACROD2	MACROD2(Intron Variant)	Intragenic	intragenic			c.646-167296C>T		0/1	0/1	0/1	0/1	56,62,0	17,11,0	39,32,0	20,20,0	118	28	71	40	0	0
SNV	21	14540866	A	C		Intergenic	Intergenic	intergenic					0/1	0/1	0/1	0/1	28,19,0	17,7,0	24,18,0	27,13,0	47	24	42	40	0	0
SNV	22	39763751	C	T	SYNGR1	SYNGR1(domain:MARVEL, transmembrane_region:Transmembrane_region)	Intragenic	intragenic			c.100-6570C>T		0/1	0/1	0/1	0/1	39,46,0	10,19,0	31,25,0	21,19,0	85	29	56	40	0	0
SNV	X	13003620	C	T		Intergenic	Intergenic	intergenic					1/1	1/1	1/1	1/1	0,48,0	0,29,0	0,40,0	0,59,0	48	29	40	59	0	0
SNV	X	18383295	T	A		Intergenic	Intergenic	intergenic					1/1	1/1	1/1	1/1	2,38,0	0,21,0	0,52,0	0,47,0	40	21	52	47	0	0
SNV	X	28244847	G	A		Intergenic	Intergenic	intergenic					1/1	1/1	1/1	1/1	0,64,0	0,33,0	0,40,0	0,66,0	64	33	40	66	0	0
SNV	X	28952280	C	A	IL1RAPL1	IL1RAPL1(domain:Ig-like_C2-type_1, topological_domain:Extracellular)	Intragenic	intragenic			c.82+144738C>A		1/1	1/1	1/1	1/1	0,67,0	0,29,0	0,40,0	0,56,0	67	29	40	56	0	0
SNV	X	44001965	G	A		Intergenic	Intergenic	intergenic					1/1	1/1	1/1	1/1	0,45,0	0,26,0	0,40,0	0,52,0	45	26	40	52	0	0
SNV	X	44016831	C	T	EFHC2	EFHC2(Intron Variant)	Intragenic	intragenic			c.2148+6337G>A		1/1	1/1	1/1	1/1	0,50,0	0,27,0	1,50,0	0,40,0	50	27	51	40	0	0
SNV	X	44429073	C	T		Intergenic	Intergenic	intergenic					1/1	1/1	1/1	1/1	0,46,0	0,14,0	0,52,0	0,40,0	46	14	52	40	1	0
SNV	X	47498158	G	A	ELK1	ELK1(Intron Variant)	Intragenic	intragenic			c.654+136C>T		1/1	1/1	1/1	1/1	0,71,0	0,25,0	0,40,0	0,54,0	71	25	40	54	0	0
SNV	X	55424720	T	C		Intergenic	Intergenic	intergenic					1/1	1/1	1/1	1/1	0,58,0	0,33,0	0,40,0	0,60,0	58	33	40	60	0	0
SNV	X	57868281	G	A		Intergenic	Intergenic	intergenic					1/1	1/1	1/1	1/1	0,70,0	0,20,0	0,40,0	0,55,0	70	20	40	55	0	0
SNV	X	71321087	G	A	NHSL2	NHSL2(Intron Variant)	Intragenic	intragenic			c.281-30842G>A		1/1	1/1	1/1	1/1	0,51,0	1,14,0	0,51,0	0,40,0	51	15	51	40	1	0
SNV	X	72657515	C	T		Intergenic	Intergenic	intergenic					1/1	1/1	1/1	1/1	0,67,0	0,21,0	0,41,0	0,40,0	67	21	41	40	0	0
SNV	X	75812276	C	T		Intergenic	Intergenic	intergenic					1/1	1/1	1/1	1/1	0,61,0	0,24,0	0,40,0	0,69,0	61	24	40	69	0	0
SNV	X	84663866	G	A		Intergenic	Intergenic	intergenic					1/1	1/1	1/1	1/1	0,49,0	0,17,0	0,40,0	0,50,0	49	17	40	50	1	0
SNV	X	84681741	T	A		Intergenic	Intergenic	intergenic					1/1	1/1	0/1	1/1	2,43,0	0,19,0	5,35,0	2,61,0	45	19	40	63	1	0
SNV	X	86017987	A	T	DACH2	DACH2(Intron Variant)	Intragenic	intragenic			c.1240+23102A>T		1/1	1/1	1/1	1/1	0,57,0	0,24,0	0,40,0	0,57,0	57	24	40	57	0	0
SNV	X	86721764	C	T		Intergenic	Intergenic	intergenic					1/1	1/1	1/1	1/1	0,54,0	0,20,0	0,40,0	0,51,0	54	20	40	51	0	0
SNV	X	94025084	A	C		Intergenic	Intergenic	intergenic					1/1	1/1	1/1	1/1	0,66,0	0,25,0	0,57,0	0,40,0	66	25	57	40	0	0
SNV	X	95597539	C	T		Intergenic	Intergenic	intergenic					1/1	1/1	1/1	1/1	0,61,0	0,15,0	0,40,0	0,43,0	61	15	40	43	1	0
SNV	X	99828879	G	A		Intergenic	Intergenic	intergenic					1/1	1/1	1/1	1/1	0,57,0	0,38,0	0,40,0	0,67,0	57	38	40	67	0	0
SNV	X	104028020	G	A	IL1RAPL2	IL1RAPL2(topological_domain:Extracellular, domain:Ig-like_C2-type_1)	Intragenic	intragenic			c.82+124344G>A		1/1	1/1	1/1	1/1	0,55,0	0,32,0	0,40,0	0,59,0	55	32	40	59	0	0
SNV	X	106653225	T	G		Intergenic	Intergenic	intergenic					1/1	1/1	1/1	1/1	0,70,0	0,22,0	0,40,0	0,59,0	70	22	40	59	0	0
SNV	X	116061413	C	T		Intergenic	Intergenic	intergenic					1/1	1/1	1/1	1/1	0,40,0	0,42,0	0,50,0	0,72,0	40	42	50	72	0	0
SNV	X	116146086	C	A		Intergenic	Intergenic	intergenic					1/1	1/1	1/1	1/1	0,67,0	0,45,0	0,40,0	0,64,0	67	45	40	64	0	0
SNV	X	121689981	G	A		Intergenic	Intergenic	intergenic					1/1	1/1	1/1	1/1	0,47,0	0,14,0	0,40,0	0,52,0	47	14	40	52	1	0
SNV	X	125457421	G	A		Intergenic	Intergenic	intergenic					1/1	1/1	1/1	1/1	0,54,0	0,22,0	0,44,0	0,40,0	54	22	44	40	0	0
SNV	X	142921107	C	T		Intergenic	Intergenic	intergenic					1/1	1/1	1/1	1/1	0,59,0	0,19,0	0,41,0	0,40,0	59	19	41	40	1	0
SNV	X	145571101	G	T		Intergenic	Intergenic	intergenic					1/1	1/1	1/1	1/1	0,64,0	0,23,0	0,40,0	0,58,0	64	23	40	58	0	0
SNV	X	148125640	G	A		Intergenic	Intergenic	intergenic					1/1	1/1	1/1	1/1	0,61,0	0,29,0	0,40,0	0,48,0	61	29	40	48	0	0
[truncated: 33,994 more rows]
