# Supplementary material for: A somatic reference standard for cancer genome sequencing
Source: Sci Rep. 2016 Apr 20;6:24607. doi: 10.1038/srep24607 (PMC4837349; doi:10.1038/srep24607)
Supplement: Supplementary Table 2 [file srep24607-s3.xls]

## Sheet: Supplemental Table 2
A somatic reference standard for cancer genome sequencing
David W. Craig*, Sara Nasser*, Richard Corbett, Simon K. Chan, Lisa Murray, Christophe Legendre, Waibhav Tembe, Jonathan Adkins, Nancy Kim, Shukmei Wong, Angela Baker, Daniel Enriquez, Stephanie Pond, Erin Pleasance, Andrew J. Mungall, Richard A. Moore, Timothy McDaniel, Yussanne Ma, Steven J. M. Jones, Marco A. Marra, John D. Carpten, Winnie S. Liang
Supplementary Table 2
Somatic reference standard: coding somatic copy number alterations
Gene	Chromosome	Start	Stop	Alteration
OR4F16	1	621095	622033	Focal Loss
TMEM50A	1	25666977	25687195	Focal Loss
HS2ST1	1	87380719	87570378	Loss
LMO4	1	87797698	87810478	Loss
PKN2	1	89150263	89299130	Loss
GTF2B	1	89318895	89357181	Loss
CCBL2	1	89401865	89454032	Loss
RBMXL1	1	89448336	89449508	Loss
GBP3	1	89473406	89486403	Loss
GBP1	1	89519037	89528916	Loss
GBP2	1	89573857	89587648	Loss
GBP7	1	89597831	89637617	Loss
GBP4	1	89650936	89664516	Loss
GBP5	1	89726386	89735237	Loss
GBP6	1	89834110	89851027	Loss
LRRC8B	1	90048209	90058601	Loss
LRRC8C	1	90152032	90180540	Loss
LRRC8D	1	90398627	90401203	Loss
ZNF326	1	90460816	90493259	Loss
BARHL2	1	91177868	91182751	Loss
ZNF644	1	91382354	91447909	Loss
HFM1	1	91726846	91866638	Loss
CDC7	1	91967273	91989991	Loss
TGFBR3	1	92149295	92327087	Loss
BRDT	1	92428311	92479830	Loss
EPHX4	1	92495636	92528842	Loss
BTBD8	1	92546128	92613357	Loss
KIAA1107	1	92633413	92649886	Loss
C1orf146	1	92696977	92711230	Loss
GLMN	1	92712086	92763555	Loss
RPAP2	1	92764630	92852567	Loss
GFI1	1	92941585	92949043	Loss
EVI5	1	92979212	93257950	Loss
RPL5	1	93297671	93307421	Loss
FAM69A	1	93308939	93426985	Loss
MTF2	1	93545083	93602583	Loss
TMED5	1	93620226	93645798	Loss
DR1	1	93812202	93826195	Loss
FNBP1L	1	93913838	94017972	Loss
BCAR3	1	94027797	94140485	Loss
DNTTIP2	1	94335406	94344703	Loss
GCLM	1	94354545	94374718	Loss
ABCA4	1	94458792	94586600	Loss
ARHGAP29	1	94639424	94697166	Loss
ABCD3	1	94884034	94982684	Loss
F3	1	94996015	95007191	Loss
SLC44A3	1	95290057	95360477	Loss
CNN3	1	95363297	95392449	Loss
ALG14	1	95448631	95538453	Loss
TMEM56	1	95609457	95657423	Loss
RWDD3	1	95699786	95712425	Loss
PTBP2	1	97187420	97278960	Loss
DPYD	1	97544531	98386477	Loss
SNX7	1	99127287	99225686	Loss
LPPR5	1	99358627	99470226	Loss
LPPR4	1	99730005	99772565	Loss
PALMD	1	100111873	100159617	Loss
FRRS1	1	100174453	100214323	Loss
AGL	1	100316598	100387206	Loss
SLC35A3	1	100459110	100488031	Loss
HIAT1	1	100503788	100547764	Loss
SASS6	1	100550883	100598369	Loss
TRMT13	1	100598724	100614375	Loss
LRRC39	1	100614597	100634071	Loss
DBT	1	100661810	100715375	Loss
RTCA	1	100731931	100757059	Loss
CDC14A	1	100818510	100983835	Loss
GPR88	1	101004522	101005676	Loss
VCAM1	1	101185416	101203838	Loss
EXTL2	1	101339497	101354312	Loss
SLC30A7	1	101361818	101440412	Loss
DPH5	1	101455963	101490998	Loss
S1PR1	1	101704540	101705688	Loss
OLFM3	1	102269793	102462371	Loss
COL11A1	1	103343574	103573733	Loss
RNPC3	1	104068692	104094401	Loss
AMY2B	1	104114224	104122121	Loss
AMY2A	1	104160062	104168367	Loss
PRMT6	1	107599337	107600464	Loss
NTNG1	1	107691215	108023461	Loss
VAV3	1	108115952	108507490	Loss
SLC25A24	1	108679274	108735242	Loss
NBPF4	1	108766326	108786382	Loss
NBPF6	1	108993223	109013259	Loss
FNDC7	1	109066580	109085948	Loss
FAM102B	1	109103050	109177771	Loss
HENMT1	1	109191187	109202505	Loss
PRPF38B	1	109235213	109242641	Loss
STXBP3	1	109289359	109351498	Loss
AKNAD1	1	109358792	109395285	Loss
GPSM2	1	109428144	109472561	Loss
CLCC1	1	109477291	109493058	Loss
WDR47	1	109514051	109566133	Loss
TAF13	1	109607144	109618568	Loss
TMEM167B	1	109633494	109637120	Loss
C1orf194	1	109648649	109656298	Loss
KIAA1324	1	109656805	109745633	Loss
SARS	1	109756614	109780509	Loss
CELSR2	1	109792701	109816670	Loss
PSRC1	1	109822774	109825319	Loss
MYBPHL	1	109836860	109849612	Loss
SORT1	1	109856664	109940513	Loss
PSMA5	1	109944634	109968951	Loss
SYPL2	1	110009465	110022169	Loss
ATXN7L2	1	110026575	110035221	Loss
CYB561D1	1	110036761	110038880	Loss
AMIGO1	1	110050052	110051533	Loss
GPR61	1	110085644	110086999	Loss
GNAI3	1	110091342	110134854	Loss
GNAT2	1	110145975	110155491	Loss
AMPD2	1	110162890	110173773	Loss
GSTM4	1	110199011	110207652	Loss
GSTM2	1	110210737	110217457	Loss
GSTM1	1	110230495	110235916	Loss
GSTM5	1	110254934	110260047	Loss
GSTM3	1	110279692	110282908	Loss
EPS8L3	1	110293012	110304370	Loss
CSF1	1	110453645	110467810	Loss
AHCYL1	1	110527674	110564301	Loss
STRIP1	1	110577259	110596533	Loss
ALX3	1	110603354	110613233	Loss
UBL4B	1	110655156	110655680	Loss
SLC6A17	1	110709551	110741065	Loss
KCNC4	1	110754121	110774930	Loss
RBM15	1	110882027	110888230	Loss
SLC16A4	1	110906387	110931944	Loss
LAMTOR5	1	110944144	110950487	Loss
PROK1	1	110993838	110998972	Loss
KCNA10	1	111059873	111061408	Loss
KCNA2	1	111145904	111147403	Loss
KCNA3	1	111215703	111217430	Loss
CD53	1	111434030	111441816	Loss
LRIF1	1	111490580	111506309	Loss
DRAM2	1	111660781	111674175	Loss
CEPT1	1	111690336	111726931	Loss
DENND2D	1	111730226	111743080	Loss
CHI3L2	1	111770351	111784985	Loss
CHIA	1	111857901	111863087	Loss
PIFO	1	111889274	111893948	Loss
OVGP1	1	111957085	111970342	Loss
WDR77	1	111983851	111991790	Loss
ATP5F1	1	111992163	112003615	Loss
C1orf162	1	112018650	112020744	Loss
ADORA3	1	112026308	112045975	Loss
RAP1A	1	112233982	112251856	Loss
FAM212B	1	112269589	112281863	Loss
DDX20	1	112298546	112309520	Loss
KCND3	1	112318698	112525347	Loss
CTTNBP2NL	1	112958787	113000033	Loss
WNT2B	1	113010159	113063130	Loss
ST7L	1	113068634	113161734	Loss
CAPZA1	1	113162466	113212753	Loss
MOV10	1	113217534	113243128	Loss
RHOC	1	113244161	113246420	Loss
PPM1J	1	113252784	113257922	Loss
FAM19A3	1	113264855	113269261	Loss
SLC16A1	1	113456512	113471929	Loss
LRIG2	1	113616028	113666722	Loss
MAGI3	1	113735178	114026405	Loss
PHTF1	1	114240326	114301324	Loss
RSBN1	1	114308601	114355033	Loss
PTPN22	1	114357526	114414244	Loss
BCL2L15	1	114423744	114429996	Loss
AP4B1	1	114437686	114447338	Loss
DCLRE1B	1	114448208	114454812	Loss
HIPK1	1	114483005	114516133	Loss
OLFML3	1	114522138	114524390	Loss
SYT6	1	114636407	114682492	Loss
TRIM33	1	114940269	115053696	Loss
BCAS2	1	115110750	115124211	Loss
DENND2C	1	115128220	115168604	Loss
AMPD1	1	115215734	115238190	Loss
NRAS	1	115251155	115258780	Loss
CSDE1	1	115260789	115282510	Loss
SIKE1	1	115316891	115323227	Loss
SYCP1	1	115398085	115537639	Loss
TSHB	1	115575983	115576847	Loss
TSPAN2	1	115593110	115632052	Loss
NGF	1	115828690	115829415	Loss
VANGL1	1	116194034	116233999	Loss
CASQ2	1	116243861	116311161	Loss
NHLH2	1	116380585	116380992	Loss
SLC22A15	1	116519248	116609728	Loss
MAB21L3	1	116655236	116675985	Loss
ATP1A1	1	116916133	116947065	Loss
CD58	1	117057434	117113593	Loss
IGSF3	1	117119933	117208947	Loss
CD2	1	117297114	117311404	Loss
PTGFRN	1	117452825	117529588	Loss
CD101	1	117544439	117576722	Loss
TTF2	1	117602968	117644145	Loss
TRIM45	1	117654926	117663822	Loss
VTCN1	1	117690279	117753476	Loss
MAN1A2	1	117910805	118065578	Loss
FAM46C	1	118165490	118166665	Loss
GDAP2	1	118413190	118462979	Loss
WDR3	1	118475942	118502069	Loss
SPAG17	1	118506421	118727779	Loss
TBX15	1	119427354	119474341	Loss
WARS2	1	119575533	119683266	Loss
HAO2	1	119923708	119936462	Loss
HSD3B2	1	119958042	119965242	Loss
HSD3B1	1	120050099	120057267	Loss
ZNF697	1	120165327	120168722	Loss
PHGDH	1	120254645	120286662	Loss
HMGCS2	1	120293424	120311466	Loss
REG4	1	120337240	120351391	Loss
ADAM30	1	120436586	120438958	Loss
NOTCH2	1	120457928	120612019	Loss
FAM72B	1	120839833	120854585	Loss
FCGR1B	1	120927136	120935893	Loss
NOTCH2NL	1	145248856	145282030	Gain
PRKAB2	1	146631143	146643722	Gain
FMO5	1	146658478	146696620	Gain
CHD1L	1	146714353	146767189	Gain
BCL9	1	147083635	147096759	Gain
ACP6	1	147119224	147142169	Gain
GJA5	1	147230269	147231345	Gain
GJA8	1	147380082	147381383	Gain
GPR89B	1	147400649	147465148	Gain
HIST2H3D	1	149784825	149785235	Gain
HIST2H2BE	1	149857809	149858189	Gain
HIST2H2AC	1	149858524	149858913	Gain
HIST2H2AB	1	149859073	149859465	Gain
BOLA1	1	149871612	149872025	Gain
SV2A	1	149876565	149885391	Gain
SF3B4	1	149895433	149899650	Gain
MTMR11	1	149900758	149908056	Gain
VPS45	1	150039914	150116973	Gain
PLEKHO1	1	150122447	150131717	Gain
ANP32E	1	150192992	150208133	Gain
CA14	1	150230523	150237058	Gain
APH1A	1	150238529	150241209	Gain
C1orf54	1	150245220	150252148	Gain
C1orf51	1	150255677	150259365	Gain
MRPS21	1	150266786	150280661	Gain
PRPF3	1	150297400	150325454	Gain
RPRD2	1	150337190	150445809	Gain
TARS2	1	150459926	150479539	Gain
ECM1	1	150480685	150485942	Gain
ADAMTSL4	1	150524764	150532671	Gain
MCL1	1	150549839	150552005	Gain
ENSA	1	150595319	150601945	Gain
GOLPH3L	1	150620796	150667313	Gain
CTSS	1	150705521	150737238	Gain
SETDB1	1	150900190	150936839	Gain
CERS2	1	150938623	150941565	Gain
ANXA9	1	150955581	150967797	Gain
FAM63A	1	150969762	150975092	Gain
PRUNE	1	150981108	151006709	Gain
BNIPL	1	151009201	151019162	Gain
C1orf56	1	151020323	151022933	Gain
CDC42SE1	1	151026722	151028205	Gain
MLLT11	1	151039700	151039972	Gain
GABPB2	1	151060665	151090731	Gain
SEMA6C	1	151104959	151115096	Gain
TNFAIP8L2	1	151131173	151131727	Gain
LYSMD1	1	151133357	151137733	Gain
SCNM1	1	151138628	151141560	Gain
TMOD4	1	151142556	151147350	Gain
VPS72	1	151149119	151162596	Gain
PIP5K1A	1	151171472	151220340	Gain
PSMD4	1	151227258	151239818	Gain
ZNF687	1	151258767	151263684	Gain
PI4KB	1	151265327	151298654	Gain
RFX5	1	151314661	151318795	Gain
SELENBP1	1	151337018	151345116	Gain
PSMB4	1	151372063	151374304	Gain
POGZ	1	151377277	151414679	Gain
CGN	1	151490995	151509821	Gain
TUFT1	1	151512842	151554182	Gain
SNX27	1	151584677	151666076	Gain
CELF3	1	151677516	151688495	Gain
RIIAD1	1	151694012	151701311	Gain
MRPL9	1	151732525	151735954	Gain
OAZ3	1	151735611	151743694	Gain
TDRKH	1	151746927	151755497	Gain
LINGO4	1	151773398	151775179	Gain
RORC	1	151779947	151804239	Gain
C2CD4D	1	151810403	151811464	Gain
THEM5	1	151819846	151826040	Gain
THEM4	1	151847363	151881933	Gain
S100A10	1	151955638	151958705	Gain
S100A11	1	152005137	152009390	Gain
TCHHL1	1	152057442	152060618	Gain
TCHH	1	152079860	152086555	Gain
RPTN	1	152127219	152130364	Gain
HRNR	1	152185551	152195728	Focal Gain
FLG	1	152275175	152287931	Gain
FLG2	1	152323085	152331359	Gain
CRNN	1	152382069	152384708	Gain
LCE5A	1	152484010	152484366	Gain
CRCT1	1	152487859	152488158	Gain
LCE3E	1	152538405	152538683	Gain
LCE3D	1	152552133	152552411	Gain
LCE3C	1	152573207	152573491	Gain
LCE3B	1	152586286	152586573	Gain
LCE3A	1	152595309	152595578	Gain
LCE2D	1	152636581	152636913	Gain
LCE2C	1	152648491	152648823	Gain
LCE2B	1	152659319	152659651	Gain
LCE2A	1	152671377	152671697	Gain
LCE4A	1	152681551	152681850	Gain
C1orf68	1	152691997	152692749	Gain
LCE1F	1	152748847	152749203	Gain
LCE1E	1	152759775	152760131	Gain
LCE1D	1	152770270	152770614	Gain
LCE1C	1	152777597	152777953	Gain
SMCP	1	152856898	152857248	Gain
IVL	1	152882273	152884030	Gain
SPRR4	1	152944366	152944605	Gain
SPRR1A	1	152957706	152957975	Gain
SPRR3	1	152975496	152976005	Gain
SPRR1B	1	153004821	153005090	Gain
SPRR2E	1	153066008	153066226	Gain
SPRR2F	1	153084990	153085208	Gain
SPRR2G	1	153122364	153122585	Gain
LELP1	1	153177183	153177479	Gain
LOR	1	153233425	153234363	Gain
PGLYRP3	1	153270431	153283140	Gain
PGLYRP4	1	153303242	153320407	Gain
S100A9	1	153330759	153333313	Gain
S100A12	1	153346302	153347067	Gain
S100A8	1	153362578	153363010	Gain
S100A7A	1	153390558	153391784	Gain
S100A7	1	153430281	153431488	Gain
S100A6	1	153507171	153507814	Gain
S100A5	1	153509771	153512666	Gain
S100A4	1	153516234	153517269	Gain
S100A3	1	153520157	153520960	Gain
S100A2	1	153533914	153536349	Gain
S100A16	1	153580009	153580626	Gain
S100A14	1	153587360	153588333	Gain
S100A13	1	153591370	153598947	Gain
S100A1	1	153602997	153604316	Gain
CHTOP	1	153609064	153617744	Gain
SNAPIN	1	153631219	153633776	Gain
ILF2	1	153634871	153643397	Gain
NPR1	1	153651584	153665889	Gain
INTS3	1	153701110	153745745	Gain
SLC27A3	1	153747832	153752477	Gain
GATAD2B	1	153782652	153800822	Gain
DENND4B	1	153902772	153916849	Gain
CRTC2	1	153920584	153930972	Gain
SLC39A1	1	153932573	153935190	Gain
CREB3L4	1	153941001	153946540	Gain
TPM3	1	154130114	154155594	Gain
C1orf189	1	154171902	154178782	Gain
C1orf43	1	154179928	154192882	Gain
UBAP2L	1	154197599	154242770	Gain
HAX1	1	154245199	154248176	Gain
AQP10	1	154293631	154296955	Gain
ATP8B2	1	154300275	154321593	Gain
IL6R	1	154378105	154437855	Gain
SHE	1	154456624	154474501	Gain
TDRD10	1	154479379	154520185	Gain
UBE2Q1	1	154522913	154531028	Gain
CHRNB2	1	154540520	154548407	Gain
ADAR	1	154557281	154580481	Gain
PMVK	1	154897604	154909160	Gain
PBXIP1	1	154917499	154926196	Gain
LENEP	1	154966083	154966268	Gain
ZBTB7B	1	154987136	154989160	Gain
DCST2	1	154991019	155006176	Gain
DCST1	1	155006512	155023343	Gain
ADAM15	1	155023862	155034977	Gain
EFNA4	1	155036299	155041464	Gain
EFNA3	1	155051417	155059018	Gain
EFNA1	1	155100453	155106542	Gain
SLC50A1	1	155108387	155110756	Gain
DPM3	1	155112437	155112805	Gain
KRTCAP2	1	155141915	155145777	Gain
TRIM46	1	155146442	155156665	Gain
MUC1	1	155158610	155162633	Gain
THBS3	1	155165631	155177666	Gain
MTX1	1	155178595	155183488	Gain
GBA	1	155204785	155210902	Gain
FAM189B	1	155217572	155224667	Gain
SCAMP3	1	155226063	155231941	Gain
CLK2	1	155233008	155240767	Gain
HCN3	1	155247381	155258253	Gain
PKLR	1	155260362	155271185	Gain
FDPS	1	155279580	155290399	Gain
RUSC1	1	155294685	155300361	Gain
ASH1L	1	155307450	155491309	Gain
MSTO1	1	155580039	155584063	Gain
YY1AP1	1	155629447	155658766	Gain
DAP3	1	155679570	155708032	Gain
GON4L	1	155734673	155823570	Gain
SYT11	1	155829552	155851298	Gain
RIT1	1	155870178	155880551	Gain
KIAA0907	1	155883911	155904163	Gain
RXFP4	1	155911500	155912624	Gain
ARHGEF2	1	155917732	155939072	Gain
SSR2	1	155979330	155989957	Gain
UBQLN4	1	156006768	156023491	Gain
LAMTOR2	1	156024680	156028161	Gain
RAB25	1	156031191	156040077	Gain
MEX3A	1	156046364	156051788	Gain
LMNA	1	156084709	156108896	Gain
SEMA4A	1	156124369	156146787	Gain
SLC25A44	1	156169638	156180221	Gain
PMF1	1	156182806	156209391	Gain
PMF1-BGLAP	1	156182806	156212873	Gain
BGLAP	1	156212022	156212952	Gain
PAQR6	1	156213651	156215638	Gain
SMG5	1	156220377	156252470	Gain
TMEM79	1	156255017	156261388	Gain
C1orf85	1	156262834	156265435	Gain
CCT3	1	156278989	156307974	Gain
TSACC	1	156309548	156316772	Gain
C1orf61	1	156374345	156386630	Gain
MEF2D	1	156437436	156453083	Gain
IQGAP3	1	156496277	156542320	Gain
TTC24	1	156551156	156556341	Gain
APOA1BP	1	156561596	156563875	Gain
GPATCH4	1	156565004	156568837	Gain
HAPLN2	1	156593282	156595175	Gain
BCAN	1	156615846	156628925	Gain
NES	1	156639113	156647055	Gain
CRABP2	1	156669817	156675237	Gain
ISG20L2	1	156693140	156697443	Gain
RRNAD1	1	156698896	156706544	Gain
MRPL24	1	156707189	156708495	Gain
HDGF	1	156713240	156721220	Gain
PRCC	1	156737563	156770251	Gain
SH2D2A	1	156776969	156786499	Gain
INSRR	1	156810664	156828412	Gain
NTRK1	1	156830726	156851433	Gain
PEAR1	1	156873718	156884589	Gain
LRRC71	1	156890595	156902760	Gain
ARHGEF11	1	156905791	157014121	Gain
ETV3L	1	157062440	157069314	Gain
ETV3	1	157103871	157106143	Gain
KIRREL	1	157963466	158064909	Gain
CD1D	1	158150891	158153939	Gain
CD1A	1	158224459	158227479	Gain
CD1C	1	158259854	158263265	Gain
CD1B	1	158298025	158301212	Gain
CD1E	1	158323778	158326685	Gain
FCRLB	1	158427569	158428760	Gain
OR6Y1	1	158516917	158517894	Gain
OR6P1	1	158532440	158533393	Gain
OR10X1	1	158548708	158549688	Gain
OR10Z1	1	158576228	158577169	Gain
SPTA1	1	158581053	158656306	Gain
MNDA	1	158811943	158819026	Gain
PYHIN1	1	158906700	158943555	Gain
IFI16	1	158984470	159024690	Gain
CADM3	1	159141555	159170711	Gain
DARC	1	159174749	159176239	Gain
FCER1A	1	159272154	159277721	Gain
OR10J3	1	159283459	159284448	Gain
OR10J1	1	159409548	159410510	Gain
OR10J5	1	159504867	159505796	Gain
APCS	1	159557711	159558497	Gain
CRP	1	159683314	159684274	Gain
DUSP23	1	159750890	159752127	Gain
FCRL6	1	159772214	159785450	Gain
SLAMF8	1	159796688	159805049	Gain
C1orf204	1	159807707	159825026	Gain
VSIG8	1	159824542	159832310	Gain
CCDC19	1	159842274	159869887	Gain
TAGLN2	1	159888589	159890298	Gain
IGSF9	1	159897134	159913243	Gain
SLAMF9	1	159921450	159923926	Gain
PIGM	1	160000257	160001528	Gain
KCNJ10	1	160011182	160012321	Gain
KCNJ9	1	160053820	160057606	Gain
IGSF8	1	160061612	160068261	Gain
ATP1A2	1	160085651	160111111	Gain
ATP1A4	1	160121830	160156488	Gain
CASQ1	1	160160541	160171165	Gain
PEA15	1	160181334	160183275	Gain
DCAF8	1	160187381	160213797	Gain
PEX19	1	160249340	160254913	Gain
COPA	1	160259946	160312959	Gain
NCSTN	1	160313186	160328060	Gain
NHLH1	1	160340521	160340922	Gain
VANGL2	1	160385627	160395167	Gain
ITLN2	1	160914929	160924530	Gain
TSTD1	1	161007564	161008678	Gain
USF1	1	161009709	161013064	Gain
ARHGAP30	1	161017504	161039413	Gain
PVRL4	1	161042450	161059085	Gain
KLHDC9	1	161068325	161070013	Gain
PFDN2	1	161070472	161087815	Gain
NIT1	1	161087966	161090554	Gain
DEDD	1	161091936	161094251	Gain
USP21	1	161130430	161135236	Gain
PPOX	1	161136637	161140965	Gain
B4GALT3	1	161141605	161145849	Gain
ADAMTS4	1	161160927	161168416	Gain
NDUFS2	1	161172175	161183982	Gain
FCER1G	1	161185111	161188732	Gain
APOA2	1	161192194	161193190	Gain
TOMM40L	1	161196279	161198884	Gain
NR1I3	1	161199586	161206354	Gain
PCP4L1	1	161228764	161254270	Gain
MPZ	1	161275665	161279694	Gain
SDHC	1	161284195	161332222	Gain
C1orf192	1	161334754	161337657	Gain
FCGR2A	1	161475257	161487937	Gain
FCGR3B	1	161594304	161600883	Gain
FCGR2B	1	161633031	161647342	Gain
FCRLA	1	161677003	161683169	Gain
OLFML2B	1	161953464	161993219	Gain
NOS1AP	1	162039967	162337256	Gain
C1orf111	1	162343837	162346579	Gain
C1orf226	1	162348703	162353472	Gain
SH2D1B	1	162367069	162381805	Gain
UHMK1	1	162467790	162492339	Gain
UAP1	1	162535858	162569152	Gain
DDR2	1	162688853	162750035	Gain
HSD17B7	1	162760590	162782209	Gain
C1orf110	1	162824554	162829435	Gain
RGS4	1	163039274	163044349	Gain
RGS5	1	163117131	163172624	Gain
NUF2	1	163295841	163325258	Gain
PBX1	1	164529059	164815912	Gain
LMX1A	1	165173116	165324795	Gain
RXRG	1	165370499	165414129	Gain
LRRC52	1	165513533	165533060	Gain
MGST3	1	165619084	165624740	Gain
ALDH9A1	1	165632286	165667794	Gain
TMCO1	1	165697259	165738140	Gain
UCK2	1	165797070	165877059	Gain
FAM78B	1	166039477	166135484	Gain
POGK	1	166810193	166819645	Gain
TADA1	1	166826803	166845469	Gain
ILDR2	1	166888591	166944504	Gain
MAEL	1	166958589	166991091	Gain
GPA33	1	167023570	167059523	Gain
DUSP27	1	167064086	167097844	Gain
CD247	1	167400917	167487701	Gain
MPZL1	1	167691388	167757157	Gain
ADCY10	1	167778914	167874377	Gain
GPR161	1	168054768	168074087	Gain
TIPRL	1	168148315	168169283	Gain
SFT2D2	1	168195317	168211777	Gain
TBX19	1	168250328	168282239	Gain
XCL2	1	168510189	168513201	Gain
XCL1	1	168545875	168550457	Gain
DPT	1	168665786	168698411	Gain
ATP1B1	1	169076067	169100792	Gain
NME7	1	169102022	169336947	Gain
BLZF1	1	169338760	169356419	Gain
CCDC181	1	169364284	169394164	Gain
SLC19A2	1	169435086	169455003	Gain
F5	1	169483550	169555623	Gain
SELP	1	169559385	169599311	Gain
SELL	1	169660924	169680677	Gain
SELE	1	169694884	169702752	Gain
METTL18	1	169761717	169762835	Gain
C1orf112	1	169770046	169822127	Gain
GORAB	1	170501289	170521602	Gain
PRRX1	1	170633359	170705326	Gain
MROH9	1	170914697	170967540	Gain
FMO3	1	171061799	171086581	Gain
FMO2	1	171154852	171178091	Gain
FMO1	1	171227226	171254682	Gain
FMO4	1	171288964	171310977	Gain
PRRC2C	1	171481227	171560985	Gain
MYOC	1	171605064	171621750	Gain
VAMP4	1	171673645	171707553	Gain
METTL13	1	171751107	171765895	Gain
DNM3	1	171810796	172376980	Gain
PIGC	1	172410868	172411761	Gain
SUCO	1	172502575	172579398	Gain
FASLG	1	172628341	172635155	Gain
TNFSF18	1	173010506	173020101	Gain
TNFSF4	1	173155654	173176314	Gain
PRDX6	1	173446536	173457001	Gain
SLC9C2	1	173470232	173570914	Gain
ANKRD45	1	173579283	173628556	Gain
KLHL20	1	173685182	173754384	Gain
CENPL	1	173769585	173780436	Gain
DARS2	1	173794367	173826842	Gain
ZBTB37	1	173839363	173842766	Gain
SERPINC1	1	173873026	173886396	Gain
RC3H1	1	173907858	173962122	Gain
RABGAP1L	1	174188295	174927041	Gain
GPR52	1	174417249	174418334	Gain
PAPPA2	1	176525458	176811589	Gain
ASTN1	1	176833419	177133811	Gain
FAM5B	1	177199012	177250663	Gain
SEC16B	1	177898992	177937115	Gain
RASAL2	1	178063627	178442373	Gain
TEX35	1	178482323	178491574	Gain
RALGPS2	1	178745899	178885493	Gain
ANGPTL1	1	178820263	178834910	Gain
FAM20B	1	179012982	179041278	Gain
TOR3A	1	179051263	179064352	Gain
ABL2	1	179076852	179198531	Gain
SOAT1	1	179271819	179322775	Gain
AXDND1	1	179335644	179523653	Gain
NPHS2	1	179520307	179544998	Gain
TDRD5	1	179561750	179660077	Gain
FAM163A	1	179782232	179783323	Gain
TOR1AIP2	1	179815205	179821799	Gain
TOR1AIP1	1	179851637	179887373	Gain
CEP350	1	179955316	180080295	Gain
QSOX1	1	180124042	180166171	Gain
LHX4	1	180199664	180243713	Gain
ACBD6	1	180257497	180471400	Gain
KIAA1614	1	180882379	180914723	Gain
STX6	1	180945705	180991808	Gain
MR1	1	181003143	181024400	Gain
GLUL	1	182353539	182357871	Gain
DHX9	1	182811701	182856568	Gain
SHCBP1L	1	182869117	182922267	Gain
LAMC1	1	182992851	183111924	Gain
LAMC2	1	183155487	183212534	Gain
NMNAT2	1	183221775	183387401	Gain
NCF2	1	183525252	183559463	Gain
COLGALT2	1	183907894	184006490	Gain
TSEN15	1	184020889	184041980	Gain
C1orf21	1	184446643	184588689	Gain
EDEM3	1	184663196	184723779	Gain
FAM129A	1	184764110	184943487	Gain
RNF2	1	185056685	185069432	Gain
TRMT1L	1	185089150	185125843	Gain
SWT1	1	185129973	185259934	Gain
IVNS1ABP	1	185267166	185278624	Gain
HMCN1	1	185703911	186159009	Gain
PRG4	1	186266007	186282909	Gain
TPR	1	186283102	186344159	Gain
C1orf27	1	186348917	186388207	Gain
OCLM	1	186370177	186370311	Gain
PDC	1	186413110	186418590	Gain
PTGS2	1	186643484	186649421	Gain
PLA2G4A	1	186823486	186957639	Gain
FAM5C	1	190067147	190424019	Gain
B3GALT2	1	193149423	193150691	Gain
KCNT2	1	196197353	196577438	Gain
CFH	1	196621247	196716442	Gain
CFHR3	1	196744016	196762642	Gain
CFHR1	1	196788974	196801128	Gain
CFHR4	1	196857280	196887535	Gain
CFHR2	1	196913010	196928209	Gain
CFHR5	1	196946794	196977812	Gain
F13B	1	197008507	197036352	Gain
ASPM	1	197053453	197115566	Gain
ZBTB41	1	197128488	197169602	Gain
CRB1	1	197237542	197447008	Gain
DENND1B	1	197522110	197744284	Gain
C1orf53	1	197871779	197876349	Gain
LHX9	1	197886953	197898388	Gain
NEK7	1	198201710	198288651	Gain
NR5A2	1	199996975	200143337	Gain
KIF14	1	200522515	200587850	Gain
GPR25	1	200842165	200843250	Gain
C1orf106	1	200860668	200882756	Gain
KIF21B	1	200943222	200992510	Gain
CACNA1S	1	201008958	201081466	Gain
ASCL5	1	201083879	201084499	Gain
TMEM9	1	201104790	201123050	Gain
IGFN1	1	201182541	201197526	Gain
PKP1	1	201252830	201297963	Gain
TNNT2	1	201328337	201342381	Gain
LAD1	1	201351015	201368433	Gain
TNNI1	1	201379455	201386920	Gain
PHLDA3	1	201437530	201437913	Gain
CSRP1	1	201453840	201465430	Gain
NAV1	1	201617796	201789059	Gain
IPO9	1	201798337	201845181	Gain
SHISA4	1	201858122	201860973	Gain
LMOD1	1	201867499	201915467	Gain
TIMM17A	1	201924654	201938681	Gain
RNPEP	1	201951794	201974843	Gain
ELF3	1	201980264	201984450	Gain
GPR37L1	1	202092091	202097683	Gain
ARL8A	1	202103594	202113699	Gain
PTPN7	1	202117733	202128646	Gain
LGR6	1	202172947	202288334	Gain
UBE2T	1	202300962	202304881	Gain
PPP1R12B	1	202317979	202549687	Gain
SYT2	1	202565884	202574899	Gain
KDM5B	1	202698163	202777432	Gain
RABIF	1	202850105	202858225	Gain
KLHL12	1	202861660	202894289	Gain
ADIPOR1	1	202910700	202920197	Gain
CYB5R1	1	202931654	202936332	Gain
TMEM183A	1	202976593	202992167	Gain
PPFIA4	1	203020903	203045517	Gain
MYOG	1	203053037	203055088	Gain
ADORA1	1	203097969	203135027	Gain
MYBPH	1	203137786	203144882	Gain
CHI3L1	1	203148572	203155750	Gain
CHIT1	1	203186016	203198763	Gain
FMOD	1	203311470	203317397	Gain
PRELP	1	203452312	203456008	Gain
OPTC	1	203465133	203472847	Gain
ATP2B4	1	203652333	203708981	Gain
LAX1	1	203734693	203743808	Gain
ZBED6	1	203766650	203769589	Gain
ZC3H11A	1	203786198	203821526	Gain
SNRPE	1	203830787	203839059	Gain
SOX13	1	204082043	204095261	Gain
ETNK2	1	204101311	204120979	Gain
REN	1	204124143	204135420	Gain
KISS1	1	204159611	204162003	Gain
GOLT1A	1	204167585	204183033	Gain
PLEKHA6	1	204192597	204242854	Gain
LRRN2	1	204586978	204589119	Gain
NFASC	1	204913443	204985666	Gain
CNTN2	1	205022313	205042892	Gain
TMEM81	1	205052680	205053447	Gain
RBBP5	1	205057914	205091000	Gain
DSTYK	1	205116685	205180662	Gain
TMCC2	1	205197692	205241251	Gain
NUAK2	1	205272577	205290755	Gain
KLHDC8A	1	205306526	205312731	Gain
LEMD1	1	205350862	205389663	Gain
CDK18	1	205492295	205500505	Gain
MFSD4	1	205538197	205569588	Gain
ELK4	1	205585673	205593009	Gain
SLC45A3	1	205628361	205633783	Gain
NUCKS1	1	205687407	205719100	Gain
RAB7L1	1	205739469	205744083	Gain
SLC41A1	1	205760660	205779568	Gain
PM20D1	1	205797747	205819199	Gain
SLC26A9	1	205884019	205904947	Gain
AVPR1B	1	206224440	206231141	Gain
C1orf186	1	206239378	206243501	Gain
CTSE	1	206317576	206331227	Gain
IKBKE	1	206646570	206669477	Gain
RASSF5	1	206680935	206760179	Gain
MAPKAPK2	1	206858574	206905435	Gain
YOD1	1	207222364	207224374	Gain
PFKFB2	1	207228062	207252363	Gain
C4BPB	1	207262876	207273273	Gain
C4BPA	1	207286370	207318061	Gain
CD34	1	208061082	208084424	Gain
PLXNA2	1	208200587	208391266	Gain
CAMK1G	1	209768328	209786219	Gain
LAMB3	1	209788615	209824288	Gain
G0S2	1	209849029	209849340	Gain
HSD11B1	1	209878287	209907865	Gain
TRAF3IP3	1	209933384	209955492	Gain
C1orf74	1	209956169	209956978	Gain
IRF6	1	209961764	209974757	Gain
DIEXF	1	210001408	210024791	Gain
SYT14	1	210111609	210334386	Gain
SERTAD4	1	210411305	210415681	Gain
HHAT	1	210522319	210847720	Gain
KCNH1	1	210856622	211307286	Gain
RCOR3	1	211433457	211487109	Gain
RD3	1	211652377	211654756	Gain
SLC30A1	1	211748729	211751953	Gain
LPGAT1	1	211923240	212002637	Gain
INTS7	1	212115165	212208778	Gain
DTL	1	212209232	212276281	Gain
TMEM206	1	212538556	212588098	Gain
NENF	1	212606285	212619347	Gain
FAM71A	1	212798219	212800003	Gain
BATF3	1	212860132	212873103	Gain
ANGEL2	1	213168382	213189012	Gain
RPS6KC1	1	213224746	213445976	Gain
PROX1	1	214169878	214209176	Gain
SMYD2	1	214454597	214510126	Gain
PTPN14	1	214531264	214638145	Gain
CENPF	1	214787097	214837136	Gain
KCNK2	1	215256649	215408487	Gain
KCTD3	1	215741028	215793959	Gain
USH2A	1	216348579	216595677	Gain
ESRRG	1	216680280	216850819	Gain
GPATCH2	1	217604486	217804312	Gain
SPATA17	1	217804720	218036195	Gain
RRP15	1	218458658	218504432	Gain
TGFB2	1	218520043	218614703	Gain
LYPLAL1	1	219347232	219385069	Gain
SLC30A10	1	220088790	220101781	Gain
EPRS	1	220142147	220219729	Gain
BPNT1	1	220232185	220253187	Gain
IARS2	1	220267558	220320976	Gain
RAB3GAP2	1	220324592	220445678	Gain
MARK1	1	220702164	220835507	Gain
C1orf115	1	220863744	220870072	Gain
HLX	1	221053199	221058045	Gain
DUSP10	1	221875753	221913085	Gain
HHIPL2	1	222695942	222721385	Gain
TAF1A	1	222732001	222761904	Gain
MIA3	1	222791452	222838960	Gain
AIDA	1	222843234	222885658	Gain
BROX	1	222889041	222906055	Gain
FAM177B	1	222919887	222923399	Gain
DISP1	1	223116165	223179313	Gain
TLR5	1	223283796	223286372	Gain
SUSD4	1	223408293	223536766	Gain
C1orf65	1	223566817	223568688	Gain
CAPN2	1	223900342	223962558	Gain
TP53BP2	1	223968554	223994633	Gain
FBXO28	1	224301831	224345447	Gain
DEGS1	1	224371038	224380179	Gain
NVL	1	224415327	224517828	Gain
CNIH4	1	224544626	224563523	Gain
WDR26	1	224577536	224621806	Gain
CNIH3	1	224804876	224927057	Focal Gain
DNAH14	1	225140404	225155416	Gain
LBR	1	225591004	225611776	Gain
ENAH	1	225685476	225840391	Gain
SRP9	1	225965642	225977060	Gain
EPHX1	1	226016430	226033047	Gain
TMEM63A	1	226034740	226065279	Gain
LEFTY1	1	226074426	226076765	Gain
PYCR2	1	226108154	226111809	Gain
LEFTY2	1	226125140	226128839	Gain
SDE2	1	226173002	226187012	Gain
H3F3A	1	226252052	226259179	Gain
ACBD3	1	226334310	226374375	Gain
MIXL1	1	226411382	226413512	Gain
LIN9	1	226420201	226496887	Gain
PARP1	1	226549160	226595629	Gain
C1orf95	1	226736605	226789740	Gain
ITPKB	1	226822371	226925158	Gain
PSEN2	1	227069608	227083279	Gain
ADCK3	1	227149086	227174437	Gain
CDC42BPA	1	227181968	227504882	Gain
JMJD4	1	227920092	227923111	Gain
SNAP47	1	227923110	227968373	Gain
PRSS38	1	228003417	228033908	Gain
WNT9A	1	228109218	228135587	Gain
WNT3A	1	228194829	228247165	Gain
ARF1	1	228284815	228285713	Gain
C1orf35	1	228288831	228290927	Gain
MRPL55	1	228294460	228295960	Gain
GUK1	1	228333213	228336397	Gain
GJC2	1	228345459	228346778	Gain
IBA57	1	228353517	228363213	Gain
OBSCN	1	228399484	228548455	Gain
TRIM11	1	228582405	228594261	Gain
TRIM17	1	228595901	228602772	Gain
HIST3H3	1	228612615	228613025	Gain
HIST3H2A	1	228645125	228645517	Gain
HIST3H2BB	1	228645830	228646210	Gain
RHOU	1	228871489	228879486	Gain
RAB4A	1	229407086	229438723	Gain
CCSAP	1	229460981	229478211	Gain
ACTA1	1	229567245	229568861	Gain
NUP133	1	229577650	229643995	Gain
ABCB10	1	229653925	229694398	Gain
TAF5L	1	229730043	229750228	Gain
URB2	1	229763380	229795043	Gain
GALNT2	1	230203027	230415203	Gain
COG2	1	230778352	230829138	Gain
AGT	1	230838886	230846595	Gain
CAPN9	1	230883242	230937341	Gain
C1orf198	1	230975597	231004257	Gain
TTC13	1	231042650	231114575	Gain
ARV1	1	231114851	231133008	Gain
FAM89A	1	231155608	231175956	Gain
TRIM67	1	231298715	231351185	Gain
C1orf131	1	231360024	231376886	Gain
GNPAT	1	231377124	231413287	Gain
EXOC8	1	231471313	231473490	Gain
SPRTN	1	231474129	231489106	Gain
EGLN1	1	231502156	231557633	Gain
TSNAX	1	231664556	231700650	Gain
DISC1	1	231762613	232002323	Gain
SIPA1L2	1	232534872	232651084	Gain
MAP10	1	232940769	232943912	Gain
NTPCR	1	233086456	233113976	Gain
PCNXL2	1	233120049	233431223	Gain
KCNK1	1	233749917	233807275	Gain
SLC35F3	1	234040823	234458988	Gain
COA6	1	234509464	234519563	Gain
TARBP1	1	234527322	234614848	Gain
IRF2BP2	1	234742882	234745239	Gain
ARID4B	1	235331839	235490233	Gain
GGPS1	1	235498579	235506086	Gain
TBCE	1	235543364	235612076	Gain
B3GALNT2	1	235613520	235667551	Gain
GNG4	1	235715408	235747137	Gain
NID1	1	236141166	236228378	Gain
GPR137B	1	236305922	236371457	Gain
ERO1LB	1	236381815	236445082	Gain
LGALS8	1	236689370	236711460	Gain
HEATR1	1	236714201	236767394	Gain
ACTN2	1	236849973	236925918	Gain
MTR	1	236959003	237060943	Gain
RYR2	1	237205821	237995946	Gain
ZP4	1	238045721	238053934	Gain
CHRM3	1	240070751	240072523	Gain
FMN2	1	240255409	240637453	Gain
GREM2	1	240656268	240656774	Gain
RGS7	1	240939462	241519075	Gain
FH	1	241661127	241683021	Gain
KMO	1	241695744	241755454	Gain
OPN3	1	241757729	241803555	Gain
CHML	1	241797097	241799067	Gain
EXO1	1	242013727	242052901	Gain
MAP1LC3C	1	242159464	242162309	Gain
PLD5	1	242253155	242687577	Gain
AKT3	1	243663044	244006471	Gain
ZBTB18	1	244214733	244218671	Gain
C1orf100	1	244528002	244552370	Gain
ADSS	1	244572887	244615118	Gain
C1orf101	1	244624731	244798798	Gain
DESI2	1	244816615	244869090	Gain
KIF26B	1	245318726	245865907	Gain
SMYD3	1	245912864	246518382	Gain
TFB2M	1	246704332	246729439	Gain
CNST	1	246754864	246829206	Gain
SCCPDH	1	246887724	246930601	Gain
AHCTF1	1	247004107	247094628	Gain
ZNF695	1	247150268	247171209	Gain
ZNF670	1	247200750	247241897	Gain
ZNF669	1	247263675	247267500	Gain
C1orf229	1	247274812	247275525	Gain
ZNF124	1	247319867	247335178	Gain
ZNF496	1	247463820	247492879	Gain
NLRP3	1	247582096	247611805	Gain
OR2B11	1	247614330	247615283	Gain
OR2C3	1	247694850	247695812	Gain
GCSAML	1	247712493	247737683	Gain
OR2G2	1	247751661	247752614	Gain
OR2G3	1	247768887	247769816	Gain
OR13G1	1	247835419	247836342	Gain
OR6F1	1	247875130	247876056	Gain
OR11L1	1	248004229	248005197	Gain
TRIM58	1	248020548	248039790	Gain
OR2W3	1	248058888	248059832	Gain
OR2L13	1	248262677	248263615	Gain
OR2M5	1	248308449	248309387	Gain
OR2T3	1	248636651	248637607	Gain
OR2T5	1	248651889	248652836	Gain
SH3BP5L	1	249106098	249119133	Gain
ZNF672	1	249141473	249142831	Gain
ZNF692	1	249144408	249152507	Gain
PGBD2	1	249208061	249212561	Gain
CHL1	3	361459	447393	Loss
CNTN6	3	1189692	1445101	Loss
CNTN4	3	2942412	3097903	Loss
IL5RA	3	3111908	3146667	Loss
TRNT1	3	3170724	3189837	Loss
CRBN	3	3192548	3221370	Loss
LRRN1	3	3886325	3888475	Loss
SETMAR	3	4345054	4358929	Loss
SUMF1	3	4403827	4508928	Loss
ITPR1	3	4558175	4887908	Loss
BHLHE40	3	5021403	5025376	Loss
ARL8B	3	5164150	5220397	Loss
EDEM1	3	5229490	5257602	Loss
GRM7	3	6878075	7703113	Loss
LMCD1	3	8543624	8609283	Loss
SSUH2	3	8661553	8675623	Loss
CAV3	3	8775562	8787552	Loss
OXTR	3	8794662	8809872	Loss
RAD18	3	8923040	9005068	Loss
SRGAP3	3	9027202	9290634	Loss
THUMPD3	3	9406752	9426371	Loss
SETD5	3	9470622	9517774	Loss
LHFPL4	3	9543894	9594362	Loss
MTMR14	3	9691267	9743656	Loss
CPNE9	3	9745680	9771375	Loss
BRPF1	3	9775824	9789032	Loss
OGG1	3	9791970	9807818	Loss
CAMK1	3	9799222	9809432	Loss
TADA3	3	9822040	9833149	Loss
ARPC4	3	9834805	9847898	Loss
ARPC4-TTLL3	3	9834805	9876504	Loss
TTLL3	3	9837336	9851504	Loss
RPUSD3	3	9879699	9885697	Loss
CIDEC	3	9908817	9920169	Loss
JAGN1	3	9932406	9935060	Loss
IL17RE	3	9944616	9957490	Loss
IL17RC	3	9958999	9975276	Loss
CRELD1	3	9976122	9986262	Loss
PRRT3	3	9987910	9991798	Loss
EMC3	3	10005752	10028344	Loss
FANCD2	3	10070341	10140633	Loss
FANCD2OS	3	10145924	10146457	Loss
BRK1	3	10157385	10167978	Loss
VHL	3	10183531	10191648	Loss
IRAK2	3	10206638	10283911	Loss
TATDN2	3	10290884	10320708	Loss
GHRL	3	10327558	10331863	Loss
SEC13	3	10342944	10362735	Loss
ATP2B2	3	10370497	10491226	Loss
SLC6A11	3	10857950	10980087	Loss
SLC6A1	3	11058897	11078651	Loss
HRH1	3	11300723	11302186	Loss
ATG7	3	11340169	11596316	Loss
VGLL4	3	11600029	11744507	Loss
TAMM41	3	11831978	11888109	Loss
TIMP4	3	12195014	12200339	Loss
PPARG	3	12393091	12475643	Loss
TSEN2	3	12531299	12574219	Loss
LOC100129480	3	12581691	12586962	Loss
MKRN2	3	12598649	12623751	Loss
RAF1	3	12626012	12660219	Loss
TMEM40	3	12776272	12791330	Loss
CAND2	3	12838219	12875480	Loss
RPL32	3	12877592	12881735	Loss
IQSEC1	3	12940888	13008950	Loss
NUP210	3	13359180	13461725	Loss
HDAC11	3	13521847	13546182	Loss
FBLN2	3	13611855	13679418	Loss
WNT7A	3	13860440	13921312	Loss
CHCHD4	3	14154386	14163476	Loss
TMEM43	3	14166693	14183294	Loss
XPC	3	14187440	14220067	Loss
LSM3	3	14220360	14239615	Loss
SLC6A6	3	14485142	14526514	Loss
CCDC174	3	14693343	14712700	Loss
C3orf20	3	14724220	14814381	Loss
FGD5	3	14860578	14974673	Loss
NR2C2	3	15045421	15084514	Loss
MRPS25	3	15093947	15106700	Loss
ZFYVE20	3	15115288	15137626	Loss
CAPN7	3	15248002	15292766	Loss
SH3BP5	3	15297592	15373914	Loss
METTL6	3	15452762	15468017	Loss
COLQ	3	15468048	15538135	Loss
EAF1	3	15469286	15480661	Loss
HACL1	3	15602371	15642969	Loss
BTD	3	15643357	15686994	Loss
ANKRD28	3	15711776	15900909	Loss
GALNT15	3	16216658	16269006	Loss
DPH3	3	16302270	16306382	Loss
OXNAD1	3	16312459	16345068	Loss
RFTN1	3	16358334	16535375	Loss
DAZL	3	16630166	16646711	Loss
PLCL2	3	17051216	17131403	Loss
TBC1D5	3	17202454	17550061	Loss
SATB1	3	18390661	18462458	Loss
KCNH8	3	19190211	19575590	Loss
EFHB	3	19921122	19975509	Loss
RAB5A	3	19992390	20025314	Loss
PP2D1	3	20026871	20053563	Loss
KAT2B	3	20081969	20194016	Loss
SGOL1	3	20202596	20225518	Loss
UBE2E2	3	23250190	23631321	Loss
UBE2E1	3	23848760	23932096	Loss
NKIRAS1	3	23934585	23952394	Loss
RPL15	3	23959350	23960991	Loss
NR1D2	3	23987069	24018909	Loss
THRB	3	24164374	24270449	Loss
RARB	3	25470222	25638106	Focal Gain
TOP2B	3	25639797	25705787	Focal Gain
NGLY1	3	25760950	25824880	Focal Gain
OXSM	3	25832511	25835984	Focal Gain
LRRC3B	3	26751163	26751942	Gain
NEK10	3	27178941	27301435	Gain
SLC4A7	3	27418254	27498173	Gain
EOMES	3	27758560	27763784	Gain
CMC1	3	28283284	28361119	Gain
AZI2	3	28365532	28382107	Gain
ZCWPW2	3	28454559	28566178	Gain
RBMS3	3	29323172	30045352	Gain
TGFBR2	3	30648375	30733090	Gain
GADL1	3	30769733	30936105	Gain
STT3B	3	31574490	31677555	Gain
OSBPL10	3	31703563	32022670	Gain
ZNF860	3	32030571	32032469	Gain
GPD1L	3	32148203	32207401	Gain
CMTM8	3	32280464	32411458	Gain
CMTM7	3	32433398	32495745	Gain
CMTM6	3	32525451	32544236	Gain
DYNC1LI1	3	32568290	32612261	Gain
CNOT10	3	32726952	32815102	Gain
TRIM71	3	32859572	32933302	Gain
CCR4	3	32994914	32995996	Gain
GLB1	3	33038536	33138576	Gain
TMPPE	3	33134325	33135686	Gain
CRTAP	3	33155569	33183939	Gain
SUSD5	3	33194233	33260288	Gain
FBXL2	3	33319004	33427099	Gain
UBP1	3	33431822	33481339	Gain
PDCD6IP	3	33840220	33908016	Gain
ARPP21	3	35723243	35835449	Gain
STAC	3	36422135	36587780	Gain
DCLK3	3	36756818	36780149	Gain
TRANK1	3	36869765	36986299	Gain
EPM2AIP1	3	37032744	37034567	Gain
MLH1	3	37035038	37092143	Gain
LRRFIP2	3	37095341	37190473	Gain
GOLGA4	3	37285041	37402762	Gain
C3orf35	3	37427734	37433112	Gain
ITGA9	3	37493865	37860479	Gain
CTDSPL	3	37903690	38022357	Gain
VILL	3	38035163	38048545	Gain
PLCD1	3	38049263	38071029	Gain
DLEC1	3	38080716	38163902	Gain
ACAA1	3	38164537	38178525	Gain
MYD88	3	38180152	38182776	Gain
OXSR1	3	38207367	38294381	Gain
SLC22A13	3	38307351	38318955	Gain
SLC22A14	3	38347517	38359739	Gain
XYLB	3	38388359	38454503	Gain
ACVR2B	3	38495813	38524822	Gain
EXOG	3	38537858	38565852	Gain
SCN5A	3	38591811	38674797	Gain
SCN10A	3	38738839	38835500	Gain
SCN11A	3	38888184	38991852	Gain
WDR48	3	39093516	39136233	Gain
GORASP1	3	39139726	39149031	Gain
TTC21A	3	39149328	39180278	Gain
CSRNP1	3	39184545	39188172	Gain
XIRP1	3	39225404	39230935	Gain
MYRIP	3	39942307	40299656	Gain
EIF1B	3	40351432	40353504	Gain
ENTPD3	3	40429548	40468998	Gain
RPL14	3	40498851	40503722	Gain
ZNF619	3	40523427	40529731	Gain
ZNF620	3	40547843	40558353	Gain
ZNF621	3	40567331	40574580	Gain
CTNNB1	3	41265559	41280832	Gain
ULK4	3	41288419	41996250	Gain
TRAK1	3	42201853	42251748	Gain
CCK	3	42299589	42305121	Gain
LYZL4	3	42438756	42448742	Gain
VIPR1	3	42544227	42577772	Gain
SEC22C	3	42590107	42610537	Gain
SS18L2	3	42632389	42636000	Gain
NKTR	3	42642498	42687466	Gain
ZBTB47	3	42699847	42706089	Gain
KLHL40	3	42727110	42733484	Gain
HHATL	3	42734242	42742317	Gain
CCDC13	3	42750471	42799836	Gain
HIGD1A	3	42826762	42835744	Gain
CCBP2	3	42905994	42907148	Gain
CYP8B1	3	42915802	42917307	Gain
ZNF662	3	42949606	42956845	Gain
KRBOX1	3	42980387	42984138	Gain
FAM198A	3	43021134	43097877	Gain
GTDC2	3	43121180	43122922	Gain
SNRK	3	43344695	43390048	Gain
ANO10	3	43408397	43647343	Gain
ABHD5	3	43732484	43760023	Gain
TOPAZ1	3	44283545	44373502	Gain
TCAIM	3	44396274	44449173	Gain
ZNF445	3	44488066	44497040	Gain
ZKSCAN7	3	44598539	44624482	Gain
ZNF660	3	44635685	44636680	Gain
ZNF197	3	44670646	44685711	Gain
ZNF35	3	44692559	44701438	Gain
ZNF502	3	44761753	44763943	Gain
ZNF501	3	44775913	44776728	Gain
KIAA1143	3	44794832	44803093	Gain
KIF15	3	44803357	44894226	Gain
TMEM42	3	44903416	44906671	Gain
TGM4	3	44916170	44955216	Gain
ZDHHC3	3	44968180	45000927	Gain
EXOSC7	3	45017769	45052830	Gain
CLEC3B	3	45067854	45077415	Gain
CDCP1	3	45127129	45187778	Gain
TMEM158	3	45266616	45267518	Gain
LARS2	3	45435945	45589021	Gain
LIMD1	3	45636371	45718550	Gain
SACM1L	3	45730957	45785160	Gain
SLC6A20	3	45800469	45837910	Gain
LZTFL1	3	45867805	45883482	Gain
CCR9	3	45936425	45943389	Gain
FYCO1	3	45963256	46026401	Gain
XCR1	3	46062437	46063438	Gain
RTP3	3	46539552	46542388	Gain
LRRC2	3	46560503	46593080	Gain
TDGF1	3	46619459	46622739	Gain
ALS2CL	3	46712473	46730929	Gain
TMIE	3	46742977	46751177	Gain
PRSS50	3	46753735	46759313	Gain
PRSS46	3	46761488	46777877	Gain
PRSS45	3	46783839	46786244	Gain
PRSS42	3	46871893	46875584	Gain
MYL3	3	46899733	46904879	Gain
PTH1R	3	46925049	46945145	Gain
CCDC12	3	46963546	47018260	Gain
NBEAL2	3	47021351	47050809	Gain
SETD2	3	47058582	47205413	Gain
KIF9	3	47270141	47318863	Gain
KLHL18	3	47324455	47385430	Gain
PTPN23	3	47422586	47454674	Gain
SCAP	3	47455343	47484482	Gain
ELP6	3	47514698	47530083	Gain
CSPG5	3	47604089	47620182	Gain
SMARCC1	3	47629698	47823286	Gain
DHX30	3	47852173	47891609	Gain
MAP4	3	47894521	48040349	Gain
CDC25A	3	48200434	48229436	Gain
CAMP	3	48264992	48266913	Gain
ZNF589	3	48282661	48310275	Gain
NME6	3	48336126	48342801	Gain
SPINK8	3	48348481	48369830	Gain
FBXW12	3	48414257	48436123	Gain
PLXNB1	3	48445892	48466019	Gain
CCDC51	3	48473817	48476537	Gain
TMA7	3	48481706	48485289	Gain
ATRIP	3	48488249	48506952	Gain
TREX1	3	48508054	48508998	Gain
SHISA5	3	48510505	48541526	Gain
PFKFB4	3	48557179	48594209	Gain
UCN2	3	48600218	48600556	Gain
COL7A1	3	48601838	48632591	Gain
UQCRC1	3	48636560	48647052	Gain
TMEM89	3	48658274	48659188	Gain
SLC26A6	3	48663418	48672825	Gain
CELSR3	3	48675637	48700066	Gain
NCKIPSD	3	48711976	48723239	Gain
IP6K2	3	48725705	48732723	Gain
PRKAR2A	3	48789017	48885028	Gain
SLC25A20	3	48895142	48936226	Gain
ARIH2OS	3	48955709	48956581	Gain
ARIH2	3	48964991	49020702	Gain
P4HTM	3	49027689	49044339	Gain
WDR6	3	49044774	49052720	Gain
DALRD3	3	49053020	49055261	Gain
NDUFAF3	3	49059577	49060604	Gain
IMPDH2	3	49061815	49066782	Gain
QRICH1	3	49067884	49114449	Gain
QARS	3	49133461	49142165	Gain
USP19	3	49146390	49156577	Gain
LAMB2	3	49158658	49170299	Gain
CCDC71	3	49200237	49201640	Gain
KLHDC8B	3	49210202	49213233	Gain
LOC646498	3	49215068	49229203	Gain
CCDC36	3	49249213	49294714	Gain
C3orf62	3	49308612	49314304	Gain
USP4	3	49315725	49377456	Gain
GPX1	3	49394820	49395710	Gain
RHOA	3	49397641	49413021	Gain
TCTA	3	49449859	49452294	Gain
AMT	3	49454972	49459882	Gain
NICN1	3	49462265	49466671	Gain
DAG1	3	49547967	49570631	Gain
BSN	3	49592035	49702271	Gain
APEH	3	49711834	49720774	Gain
MST1	3	49721460	49726123	Gain
RNF123	3	49728598	49758737	Gain
AMIGO3	3	49755383	49756897	Gain
GMPPB	3	49759184	49761158	Gain
IP6K1	3	49764554	49785472	Gain
CDHR4	3	49828264	49837244	Gain
FAM212A	3	49840819	49842419	Gain
UBA7	3	49842740	49851219	Gain
TRAIP	3	49866535	49893885	Gain
CAMKV	3	49896750	49899820	Gain
MST1R	3	49924739	49941041	Gain
MON1A	3	49946446	49967318	Gain
RBM6	3	50000074	50114565	Gain
RBM5	3	50127867	50155888	Gain
SEMA3F	3	50197055	50225547	Gain
GNAT1	3	50229158	50232387	Gain
GNAI2	3	50273767	50295121	Gain
LSMEM2	3	50316544	50324632	Gain
IFRD2	3	50325621	50329896	Gain
HYAL3	3	50330676	50333032	Gain
NAT6	3	50334033	50336644	Gain
HYAL1	3	50337913	50340386	Gain
HYAL2	3	50355559	50357919	Gain
TUSC2	3	50363551	50365529	Gain
RASSF1	3	50368011	50378235	Gain
ZMYND10	3	50378840	50383009	Gain
NPRL2	3	50385036	50388082	Gain
CYB561D2	3	50388864	50391174	Gain
TMEM115	3	50392773	50396493	Gain
CACNA2D2	3	50402096	50540853	Gain
C3orf18	3	50597087	50603129	Gain
HEMK1	3	50608535	50617847	Gain
CISH	3	50645037	50649080	Gain
MAPKAPK3	3	50654996	50685476	Gain
DOCK3	3	50712694	51418989	Gain
MANF	3	51422773	51426519	Gain
RBM15B	3	51428830	51431502	Gain
RAD54L2	3	51624436	51697435	Gain
TEX264	3	51708320	51738031	Gain
GRM2	3	51742999	51752127	Gain
IQCF6	3	51812638	51812961	Gain
IQCF3	3	51863491	51864816	Gain
IQCF2	3	51895682	51897385	Gain
IQCF5	3	51907748	51909546	Gain
IQCF1	3	51928905	51937287	Gain
RRP9	3	51967521	51975882	Gain
PARP3	3	51977371	51982495	Gain
GPR62	3	51989668	51990774	Gain
PCBP4	3	51992076	51995255	Gain
ABHD14B	3	52003441	52005685	Gain
ABHD14A	3	52009151	52015033	Gain
ACY1	3	52018080	52023090	Gain
RPL29	3	52027764	52029476	Gain
DUSP7	3	52084830	52090381	Gain
POC1A	3	52109902	52188387	Gain
ALAS1	3	52233257	52248195	Gain
TLR9	3	52255232	52259544	Gain
PPM1M	3	52256170	52258438	Gain
TWF2	3	52263049	52273031	Gain
WDR82	3	52291505	52312376	Gain
GLYCTK	3	52324358	52327141	Gain
DNAH1	3	52356458	52434461	Gain
BAP1	3	52436303	52443893	Gain
PHF7	3	52446895	52457332	Gain
SEMA3G	3	52469618	52479042	Gain
TNNC1	3	52485290	52488030	Gain
NISCH	3	52489657	52526497	Gain
STAB1	3	52529429	52558371	Gain
NT5DC2	3	52558485	52568668	Gain
SMIM4	3	52570771	52574500	Gain
PBRM1	3	52582078	52713726	Gain
GNL3	3	52720108	52728290	Gain
GLT8D1	3	52728860	52734475	Gain
SPCS1	3	52740061	52741827	Gain
NEK4	3	52745792	52804761	Gain
ITIH1	3	52811631	52825926	Gain
ITIH3	3	52828819	52842696	Gain
ITIH4	3	52847436	52864657	Gain
MUSTN1	3	52867339	52868963	Gain
TMEM110-MUSTN1	3	52867339	52931465	Gain
TMEM110	3	52874509	52931465	Gain
SFMBT1	3	52939151	53003143	Gain
RFT1	3	53125918	53164415	Gain
PRKCD	3	53212438	53226281	Gain
TKT	3	53259771	53289957	Gain
CACNA1D	3	53529193	53845432	Gain
CHDH	3	53851803	53858034	Gain
IL17RB	3	53880615	53899334	Gain
SELK	3	53919584	53925814	Gain
CACNA2D3	3	54156740	55108232	Gain
LRTM1	3	54952485	54961937	Gain
WNT5A	3	55504119	55521012	Gain
CCDC66	3	56597711	56655645	Gain
FAM208A	3	56657064	56695016	Gain
ARHGEF3	3	56763297	56835825	Gain
SPATA12	3	57107722	57108294	Gain
IL17RD	3	57130420	57199313	Gain
HESX1	3	57232224	57233945	Gain
APPL1	3	57261911	57303714	Gain
ASB14	3	57310577	57312979	Gain
DNAH12	3	57484226	57528596	Gain
PDE12	3	57542106	57545730	Gain
ARF4	3	57557938	57582866	Gain
DENND6A	3	57613940	57678744	Gain
SLMAP	3	57743378	57913114	Gain
FLNB	3	57994291	58156488	Gain
DNASE1L3	3	58178413	58196632	Gain
ABHD6	3	58242313	58279491	Gain
RPP14	3	58296056	58303222	Gain
PXK	3	58318715	58410686	Gain
PDHB	3	58413760	58419535	Gain
KCTD6	3	58484482	58487358	Gain
ACOX2	3	58490950	58520832	Gain
FAM107A	3	58552314	58555586	Gain
FAM3D	3	58620005	58641289	Gain
C3orf67	3	58728186	58923390	Gain
FHIT	3	59737951	60522694	Gain
PTPRG	3	61547961	62278981	Gain
C3orf14	3	62306146	62319063	Gain
FEZF2	3	62355757	62358542	Gain
CADPS	3	62385080	62860703	Gain
SYNPR	3	63264209	63601156	Gain
SNTN	3	63638363	63649770	Gain
THOC7	3	63819807	63849465	Gain
ATXN7	3	63898274	63985142	Gain
PSMD6	3	63996343	64009094	Gain
PRICKLE2	3	64084726	64184602	Gain
ADAMTS9	3	64507846	64673332	Gain
MAGI1	3	65346823	66023982	Gain
SLC25A26	3	66271520	66428230	Gain
LRIG1	3	66430686	66550830	Gain
KBTBD8	3	67048779	67058808	Gain
SUCLG2	3	67426167	67705009	Gain
FAM19A1	3	68055769	68593653	Gain
FAM19A4	3	68782292	68934338	Gain
EOGT	3	69026768	69058996	Gain
TMF1	3	69072327	69101236	Gain
UBA3	3	69104587	69129503	Gain
ARL6IP5	3	69134198	69153786	Gain
LMOD3	3	69158245	69171536	Gain
FRMD4B	3	69221011	69435139	Gain
MITF	3	69985873	70014398	Gain
FOXP1	3	71008397	71247531	Gain
EIF4E3	3	71733832	71748789	Gain
GPR27	3	71803200	71804327	Gain
PROK2	3	71821874	71834202	Gain
SHQ1	3	72799434	72897490	Gain
GXYLT2	3	72937384	73024309	Gain
PPP4R2	3	73046188	73114872	Gain
EBLN2	3	73111232	73112050	Gain
PDZRN3	3	73432515	73673975	Gain
CNTN3	3	74313551	74570262	Gain
FRG2C	3	75713530	75715191	Gain
ROBO2	3	77089936	77695205	Gain
ROBO1	3	78648062	79067610	Gain
GBE1	3	81539557	81810667	Gain
CADM2	3	85775631	86115932	Gain
VGLL3	3	86996173	87039892	Gain
CHMP2B	3	87276672	87302971	Gain
POU1F1	3	87309043	87325611	Gain
HTR1F	3	88039899	88040999	Gain
CGGBP1	3	88104622	88105125	Gain
ZNF654	3	88188460	88190801	Gain
C3orf38	3	88199202	88205784	Gain
EPHA3	3	89156898	89528651	Gain
PROS1	3	93593088	93692592	Gain
ARL13B	3	93699267	93772106	Gain
STX19	3	93733228	93734112	Gain
DHFRL1	3	93779791	93780354	Gain
NSUN3	3	93781970	93845333	Gain
EPHA6	3	96533467	97467544	Gain
ARL6	3	97486951	97516892	Gain
MINA	3	97664027	97686436	Gain
OR5AC2	3	97806016	97806945	Gain
OR5H1	3	97851541	97852482	Gain
OR5H14	3	97868229	97869161	Gain
OR5H15	3	97887543	97888484	Gain
OR5H6	3	97983128	97984105	Gain
OR5H2	3	98001731	98002675	Gain
OR5K4	3	98072697	98073662	Gain
OR5K3	3	98109509	98110474	Gain
OR5K1	3	98188420	98189346	Gain
OR5K2	3	98216524	98217474	Gain
CLDND1	3	98235502	98240267	Gain
GPR15	3	98250877	98251959	Gain
CPOX	3	98299526	98312347	Gain
ST3GAL6	3	98487284	98512604	Gain
DCBLD2	3	98518215	98620169	Gain
COL8A1	3	99509526	99514979	Gain
CMSS1	3	99536823	99897231	Gain
FILIP1L	3	99552078	99649863	Gain
TBC1D23	3	99979862	100042511	Gain
NIT2	3	100053635	100074111	Gain
TOMM70A	3	100084407	100119792	Gain
LNP1	3	100148573	100174769	Gain
TMEM45A	3	100274055	100295861	Gain
GPR128	3	100328700	100413844	Gain
TFG	3	100432529	100467374	Gain
ABI3BP	3	100469338	100712248	Gain
IMPG2	3	100945812	101039215	Gain
SENP7	3	101044786	101231973	Gain
TRMT10C	3	101283625	101284836	Gain
PCNP	3	101293059	101311596	Gain
ZBTB11	3	101370009	101395757	Gain
RPL24	3	101399978	101405519	Gain
CEP97	3	101443520	101484394	Gain
NXPE3	3	101504440	101540797	Gain
NFKBIZ	3	101568472	101578214	Gain
ZPLD1	3	102153958	102196461	Gain
ALCAM	3	105086252	105290782	Gain
CBLB	3	105377813	105586420	Gain
CCDC54	3	107096434	107097420	Gain
BBX	3	107429307	107524303	Gain
CD47	3	107766130	107809754	Gain
IFT57	3	107881323	107941168	Gain
HHLA2	3	108070660	108096124	Gain
MYH15	3	108100391	108248111	Gain
KIAA1524	3	108269995	108308221	Gain
DZIP3	3	108324253	108409743	Gain
RETNLB	3	108474624	108476031	Gain
TRAT1	3	108541774	108572723	Gain
GUCA1C	3	108626868	108672608	Gain
MORC1	3	108677811	108836905	Gain
DPPA2	3	109019239	109033388	Gain
DPPA4	3	109046834	109056363	Gain
PVRL3	3	110790864	110853061	Gain
CD96	3	111261095	111368652	Gain
ZBED2	3	111312391	111313047	Gain
PLCXD2	3	111394092	111564715	Gain
PHLDB2	3	111602924	111693409	Gain
ABHD10	3	111697908	111710567	Gain
TAGLN3	3	111718269	111732397	Gain
TMPRSS7	3	111760804	111799930	Gain
C3orf52	3	111805254	111835492	Gain
GCSAM	3	111842301	111851966	Gain
SLC9C1	3	111860118	112005637	Gain
CD200	3	112052059	112080396	Gain
BTLA	3	112184954	112218204	Gain
ATG3	3	112251545	112280374	Gain
SLC35A5	3	112282250	112301582	Gain
CCDC80	3	112324263	112358751	Gain
CD200R1	3	112642523	112693703	Gain
C3orf17	3	112724382	112738493	Gain
BOC	3	112968649	113005708	Gain
WDR52	3	113081976	113152510	Gain
SPICE1	3	113164153	113225451	Gain
SIDT1	3	113251868	113346554	Gain
KIAA2018	3	113373790	113393724	Gain
ZDHHC23	3	113667649	113679579	Gain
KIAA1407	3	113684001	113775312	Gain
QTRTD1	3	113784104	113804750	Gain
DRD3	3	113847562	113890838	Gain
ZNF80	3	113955099	113955920	Gain
TIGIT	3	114012908	114026977	Gain
ZBTB20	3	114057851	114070704	Gain
GAP43	3	115342536	115439728	Gain
LSAMP	3	115529163	116163877	Gain
IGSF11	3	118621366	118824038	Gain
C3orf30	3	118865036	118870138	Gain
UPK1B	3	118905588	118922813	Gain
B4GALT4	3	118931395	118948945	Gain
TMEM39A	3	119150827	119180920	Gain
POGLUT1	3	119187868	119211284	Gain
TIMMDC1	3	119217580	119242602	Gain
CD80	3	119246617	119276574	Gain
ADPRH	3	119301016	119306724	Gain
PLA1A	3	119316760	119348314	Gain
POPDC2	3	119361322	119379269	Gain
COX17	3	119393995	119396156	Gain
NR1I2	3	119501604	119536058	Gain
GSK3B	3	119545634	119812280	Gain
GPR156	3	119885878	119962944	Gain
LRRC58	3	120050046	120068089	Gain
FSTL1	3	120115798	120169592	Gain
NDUFB4	3	120315206	120321116	Gain
HGD	3	120347226	120400957	Gain
RABL3	3	120408669	120461353	Gain
GTF2E1	3	120469399	120500316	Gain
STXBP5L	3	120628425	121137943	Gain
ARGFX	3	121289560	121305446	Gain
FBXO40	3	121339422	121345756	Gain
HCLS1	3	121350692	121377193	Gain
GOLGB1	3	121383326	121449817	Gain
CCDC58	3	122078715	122102070	Gain
WDR5B	3	122133382	122134374	Gain
KPNA1	3	122145831	122215411	Gain
PARP9	3	122247210	122278466	Gain
DTX3L	3	122283273	122290593	Gain
PARP15	3	122334556	122354946	Gain
PARP14	3	122399730	122447443	Gain
HSPBAP1	3	122459191	122512526	Gain
DIRC2	3	122514039	122598224	Gain
PDIA5	3	122786011	122880806	Gain
SEC22A	3	122928064	122990568	Gain
ADCY5	3	123003454	123167391	Gain
PTPLB	3	123213734	123303873	Gain
MYLK	3	123332951	123512687	Gain
CCDC14	3	123633625	123680163	Gain
ROPN1	3	123688001	123699327	Gain
KALRN	3	123813684	124237308	Gain
SEMA5B	3	124112519	124162799	Gain
UMPS	3	124449318	124462930	Gain
ITGB5	3	124482469	124605846	Gain
HEG1	3	124689495	124774733	Gain
SLC12A8	3	124802733	124930192	Gain
ZNF148	3	124951184	125032483	Gain
SNX4	3	125166622	125239015	Gain
OSBPL11	3	125249358	125313643	Gain
ALG1L	3	125648194	125652516	Gain
ROPN1B	3	125690897	125702162	Gain
SLC41A3	3	125725249	125787061	Gain
ALDH1L1	3	125822633	125879821	Gain
KLF15	3	126062569	126071764	Gain
CCDC37	3	126114843	126155246	Gain
ZXDC	3	126157217	126194707	Gain
UROC1	3	126201187	126236561	Gain
CHST13	3	126243175	126261420	Gain
C3orf22	3	126268710	126272232	Gain
TXNRD3NB	3	126290874	126291385	Gain
CHCHD6	3	126423155	126679043	Gain
PLXNA1	3	126707436	126752859	Gain
TPRA1	3	127292363	127298988	Gain
MCM2	3	127317309	127340615	Gain
PODXL2	3	127348062	127391322	Gain
ABTB1	3	127391868	127399317	Gain
MGLL	3	127411040	127540660	Gain
KBTBD12	3	127641904	127703120	Gain
SEC61A1	3	127771395	127788504	Gain
RUVBL1	3	127800092	127842566	Gain
EEFSEC	3	127872350	128127101	Gain
DNAJB8	3	128181389	128182087	Gain
GATA2	3	128199861	128205873	Gain
C3orf27	3	128292122	128292571	Gain
RPN1	3	128339253	128369642	Gain
RAB7A	3	128514210	128532264	Gain
ACAD9	3	128598534	128631449	Gain
KIAA1257	3	128690067	128712146	Gain
EFCC1	3	128720471	128758690	Gain
GP9	3	128780582	128781115	Gain
RAB43	3	128809938	128840331	Gain
ISY1-RAB43	3	128813867	128879817	Gain
ISY1	3	128848923	128879817	Gain
CNBP	3	128889295	128890599	Gain
COPG1	3	128968552	128996266	Gain
C3orf37	3	128998575	129023667	Gain
H1FX	3	129034103	129034744	Gain
EFCAB12	3	129120435	129147330	Gain
MBD4	3	129150343	129158675	Gain
IFT122	3	129159173	129239107	Gain
RHO	3	129247576	129252560	Gain
H1FOO	3	129262061	129270182	Gain
PLXND1	3	129275154	129325481	Gain
TMCC1	3	129370323	129389710	Gain
TRH	3	129694659	129696058	Gain
COL6A6	3	130279208	130394240	Gain
ATP2C1	3	130613613	130735090	Gain
ASTE1	3	130732900	130744149	Gain
NUDT16	3	131100648	131102184	Gain
MRPL3	3	131181566	131221664	Gain
CPNE4	3	131254038	131624286	Gain
ACPP	3	132036300	132075721	Gain
DNAJC13	3	132153394	132257125	Gain
ACAD11	3	132277814	132378594	Gain
CCRL1	3	132319241	132320293	Gain
UBA5	3	132379381	132395369	Gain
NPHP3	3	132400753	132441198	Gain
TMEM108	3	132948155	133114829	Gain
BFSP2	3	133118927	133193815	Gain
CDV3	3	133292888	133306889	Gain
TOPBP1	3	133320093	133379970	Gain
TF	3	133465284	133497463	Gain
SRPRB	3	133524692	133538609	Gain
RAB6B	3	133547631	133614309	Gain
C3orf36	3	133647149	133647646	Gain
SLCO2A1	3	133653556	133748645	Gain
AMOTL2	3	134076546	134090274	Gain
ANAPC13	3	134197431	134201745	Gain
CEP63	3	134214162	134280376	Gain
KY	3	134322420	134369801	Gain
EPHB1	3	134514473	134977961	Gain
MSL2	3	135869988	135913954	Gain
PCCB	3	135969217	136048867	Gain
STAG1	3	136057095	136349739	Gain
SLC35G2	3	136573302	136574540	Gain
NCK1	3	136646843	136667294	Gain
IL20RB	3	136676955	136729064	Gain
SOX14	3	137483626	137484348	Gain
CLDN18	3	137729067	137749982	Gain
DZIP1L	3	137781657	137822812	Gain
A4GNT	3	137843105	137850097	Gain
DBR1	3	137880730	137893636	Gain
ARMC8	3	137907369	137964090	Gain
NME9	3	137981381	138043738	Gain
MRAS	3	138091725	138121110	Gain
ESYT3	3	138153640	138195695	Gain
CEP70	3	138213856	138291768	Gain
FAIM	3	138340270	138351920	Gain
PIK3CB	3	138374230	138478184	Gain
FOXL2	3	138664433	138665563	Gain
C3orf72	3	138666206	138669413	Gain
PRR23A	3	138724309	138725109	Gain
PRR23B	3	138738705	138739502	Gain
PRR23C	3	138762673	138763461	Gain
MRPS22	3	139062868	139075855	Gain
COPB2	3	139076704	139108391	Gain
RBP2	3	139171957	139195300	Gain
RBP1	3	139236468	139258559	Gain
NMNAT3	3	139279851	139297894	Gain
CLSTN2	3	139654216	140285094	Gain
TRIM42	3	140397071	140419815	Gain
SLC25A36	3	140660896	140695294	Gain
SPSB4	3	140784946	140866110	Gain
ACPL2	3	140979017	141012046	Gain
ZBTB38	3	141161230	141164817	Gain
RASA2	3	141205925	141331154	Gain
RNF7	3	141457183	141464118	Gain
GRK7	3	141497126	141535891	Gain
ATP1B3	3	141595643	141644542	Gain
TFDP2	3	141671354	141724284	Gain
XRN1	3	142030352	142166785	Gain
ATR	3	142168270	142297545	Gain
PLS1	3	142383079	142430848	Gain
TRPC1	3	142443401	142525076	Gain
PCOLCE2	3	142537176	142607737	Gain
PAQR9	3	142681044	142682177	Gain
U2SURP	3	142720470	142775291	Gain
CHST2	3	142839658	142841250	Gain
GK5	3	143387243	143426994	Gain
PLOD2	3	145788503	145878775	Gain
PLSCR4	3	145912197	145939857	Gain
PLSCR2	3	146159578	146177690	Gain
PLSCR1	3	146233831	146254338	Gain
PLSCR5	3	146303860	146322998	Gain
ZIC4	3	147106645	147120583	Gain
ZIC1	3	147127899	147131337	Gain
AGTR1	3	148458822	148459901	Gain
CPB1	3	148545610	148577788	Gain
CPA3	3	148583094	148614493	Gain
GYG1	3	148709427	148744719	Gain
HLTF	3	148750006	148804122	Gain
HPS3	3	148847510	148890008	Gain
CP	3	148891500	148939578	Gain
TM4SF18	3	149039264	149051168	Gain
TM4SF1	3	149087652	149095333	Gain
TM4SF4	3	149192664	149220479	Gain
WWTR1	3	149238591	149375092	Gain
COMMD2	3	149459307	149470230	Gain
RNF13	3	149563813	149678890	Gain
PFN2	3	149684275	149688642	Gain
TSC22D2	3	150127137	150176422	Gain
SERP1	3	150262244	150263921	Gain
EIF2A	3	150264589	150301697	Gain
SELT	3	150321149	150344920	Gain
FAM194A	3	150377678	150421684	Gain
SIAH2	3	150459927	150480635	Gain
CLRN1	3	150645722	150690494	Gain
MED12L	3	150804713	151150591	Gain
GPR171	3	150916213	150917172	Gain
P2RY14	3	150931087	150932103	Gain
GPR87	3	151011956	151017887	Gain
P2RY13	3	151045778	151047315	Gain
P2RY12	3	151055604	151056632	Gain
IGSF10	3	151154476	151176496	Gain
AADACL2	3	151451823	151475381	Gain
AADAC	3	151531950	151545959	Gain
SUCNR1	3	151597680	151599335	Gain
MBNL1	3	152017982	152177115	Gain
TMEM14E	3	152058315	152058692	Gain
P2RY1	3	152553571	152554692	Gain
RAP2B	3	152880482	152881033	Gain
C3orf79	3	153202345	153220270	Gain
ARHGEF26	3	153839781	153973261	Gain
DHX36	3	153993959	154042204	Gain
GPR149	3	154055487	154147403	Gain
MME	3	154801956	154898247	Gain
PLCH1	3	155198756	155314155	Gain
C3orf33	3	155481305	155520364	Gain
SLC33A1	3	155545998	155571785	Gain
GMPS	3	155588659	155655480	Gain
KCNAB1	3	155838400	156254535	Gain
SSR3	3	156260991	156272877	Gain
TIPARP	3	156395486	156422919	Gain
LEKR1	3	156710869	156763538	Gain
VEPH1	3	156978922	157213137	Gain
PTX3	3	157154722	157160767	Gain
C3orf55	3	157271046	157318169	Gain
SHOX2	3	157815815	157823812	Gain
RSRC1	3	157839893	158262063	Gain
MLF1	3	158289089	158322990	Gain
GFM1	3	158362423	158409255	Gain
LXN	3	158384434	158390266	Gain
RARRES1	3	158415466	158450203	Gain
MFSD1	3	158519794	158546770	Gain
IQCJ	3	158787221	158983191	Gain
IQCJ-SCHIP1	3	158787221	159614562	Gain
SCHIP1	3	158991609	159614562	Gain
IL12A	3	159706843	159713345	Gain
C3orf80	3	159943422	159944165	Gain
IFT80	3	159976312	160102387	Gain
SMC4	3	160118614	160151596	Gain
TRIM59	3	160155759	160156970	Gain
KPNA4	3	160219891	160283069	Gain
ARL14	3	160395134	160395712	Gain
PPM1L	3	160474096	160786944	Gain
B3GALNT1	3	160803546	160804541	Gain
NMD3	3	160939801	160968697	Gain
OTOL1	3	161214595	161221729	Gain
SPTSSB	3	162572530	162573222	Gain
SI	3	164697149	164793799	Gain
SLITRK3	3	164905684	164908617	Gain
BCHE	3	165491169	165548820	Gain
ZBBX	3	166958580	167090688	Gain
SERPINI2	3	167159896	167189621	Gain
WDR49	3	167196665	167322190	Gain
PDCD10	3	167402095	167437944	Gain
SERPINI1	3	167506916	167543110	Gain
GOLIM4	3	167728056	167813072	Gain
MECOM	3	168802696	168849264	Gain
ACTRT3	3	169485219	169487307	Gain
MYNN	3	169492083	169504465	Gain
GPR160	3	169801760	169802776	Gain
PHC3	3	169815017	169899502	Gain
PRKCI	3	169940457	170020914	Gain
SKIL	3	170078119	170110204	Gain
CLDN11	3	170136854	170150543	Gain
SLC7A14	3	170184842	170244724	Gain
RPL22L1	3	170584168	170587955	Gain
EIF5A2	3	170611148	170625594	Gain
SLC2A2	3	170715691	170744458	Gain
TNIK	3	170781669	171177851	Gain
PLD1	3	171320867	171455840	Gain
TMEM212	3	171561173	171574493	Gain
FNDC3B	3	171830269	172115264	Gain
GHSR	3	172162950	172166202	Gain
TNFSF10	3	172224281	172241173	Gain
NCEH1	3	172351264	172428869	Gain
ECT2	3	172472320	172538026	Gain
SPATA16	3	172607359	172835520	Gain
NLGN1	3	173322388	173999092	Gain
NAALADL2	3	174577197	175520990	Gain
TBL1XR1	3	176743285	176782764	Gain
KCNMB2	3	178525197	178560724	Gain
ZNF639	3	179046081	179052209	Gain
MFN1	3	179066639	179109846	Gain
GNB4	3	179119000	179143987	Gain
ACTL6A	3	179280880	179305797	Gain
MRPL47	3	179306659	179322411	Gain
NDUFB5	3	179322603	179341827	Gain
USP13	3	179371013	179501928	Gain
PEX5L	3	179519615	179754386	Gain
TTC14	3	180320049	180328329	Gain
CCDC39	3	180332708	180397167	Gain
FXR1	3	180630473	180694079	Gain
DNAJC19	3	180702427	180707389	Gain
SOX2	3	181430148	181431101	Gain
ATP11B	3	182511547	182635891	Gain
DCUN1D1	3	182662881	182698276	Gain
MCCC1	3	182733225	182817227	Gain
LAMP3	3	182841868	182880442	Gain
MCF2L2	3	182897167	183145764	Gain
B3GNT5	3	182987586	182988722	Gain
KLHL6	3	183209714	183273440	Gain
KLHL24	3	183368144	183397073	Gain
YEATS2	3	183432950	183528370	Gain
MAP6D1	3	183535143	183543334	Gain
PARL	3	183547385	183602633	Gain
ABCC5	3	183703130	183732179	Gain
HTR3D	3	183754187	183756762	Gain
HTR3C	3	183770868	183778139	Gain
HTR3E	3	183818160	183824480	Gain
EIF2B5	3	183853173	183862730	Gain
DVL3	3	183873423	183888542	Gain
AP2M1	3	183894781	183901403	Gain
ABCF3	3	183903995	183911485	Gain
VWA5B2	3	183948316	183959825	Gain
ALG3	3	183960301	183967064	Gain
ECE2	3	183967482	183976362	Gain
CAMK2N2	3	183977944	183979072	Gain
PSMD2	3	184017054	184026677	Gain
EIF4G1	3	184033584	184052695	Gain
FAM131A	3	184055418	184062757	Gain
CLCN2	3	184064393	184079266	Gain
POLR2H	3	184081280	184086081	Gain
THPO	3	184090300	184094046	Gain
CHRD	3	184098106	184107209	Gain
EPHB3	3	184280023	184299409	Gain
MAGEF1	3	184428685	184429608	Gain
VPS8	3	184542420	184769812	Gain
C3orf70	3	184800794	184870610	Gain
EHHADH	3	184910013	184971809	Gain
MAP3K13	3	185146369	185200243	Gain
TMEM41A	3	185209324	185216748	Gain
LIPH	3	185226577	185270258	Gain
SENP2	3	185304201	185347631	Gain
IGF2BP2	3	185363318	185542747	Gain
TRA2B	3	185635502	185655647	Gain
ETV5	3	185766427	185823656	Gain
DGKG	3	185867878	186038247	Gain
CRYGS	3	186256484	186262114	Gain
TBCCD1	3	186268938	186282117	Gain
DNAJB11	3	186288686	186303196	Gain
AHSG	3	186330930	186338718	Gain
FETUB	3	186358249	186370419	Gain
HRG	3	186383820	186395671	Gain
KNG1	3	186435331	186461573	Gain
EIF4A2	3	186501399	186507057	Gain
RFC4	3	186507757	186522501	Gain
ADIPOQ	3	186570847	186572492	Gain
ST6GAL1	3	186760491	186793590	Gain
RPL39L	3	186838932	186839087	Gain
RTP1	3	186915303	186917857	Gain
MASP1	3	186937858	187009419	Gain
RTP4	3	187086229	187089160	Gain
SST	3	187386852	187388078	Gain
RTP2	3	187416285	187419915	Gain
BCL6	3	187440245	187451480	Gain
LPP	3	188123908	188592266	Gain
TPRG1	3	188925173	189038608	Gain
TP63	3	189349304	189612290	Gain
LEPREL1	3	189675700	189838519	Gain
CLDN1	3	190026065	190039994	Gain
CLDN16	3	190105908	190127824	Gain
TMEM207	3	190147383	190167597	Gain
IL1RAP	3	190282078	190366493	Gain
GMNC	3	190573083	190580403	Gain
OSTN	3	190930321	190967909	Gain
UTS2B	3	190986204	190999977	Gain
CCDC50	3	191047463	191109548	Gain
FGF12	3	191861797	192126011	Gain
MB21D2	3	192516174	192635628	Gain
HRASLS	3	192959007	192988493	Gain
ATP13A5	3	192992830	193096513	Gain
ATP13A4	3	193120440	193272587	Gain
HES1	3	193854169	193856021	Gain
CPN2	3	194061793	194063430	Gain
LRRC15	3	194080026	194081771	Gain
GP5	3	194117328	194119010	Gain
ATP13A3	3	194126647	194182918	Gain
TMEM44	3	194309257	194353943	Gain
LSG1	3	194362796	194392890	Gain
FAM43A	3	194407555	194408826	Gain
XXYLT1	3	194790443	194991786	Gain
OPA1	3	194793860	194892609	Gain
ACAP2	3	195000056	195163575	Gain
PPP1R2	3	195243693	195269847	Gain
APOD	3	195295770	195306331	Gain
MUC4	3	195474046	195538687	Gain
TNK2	3	195591051	195622286	Gain
TFRC	3	195778812	195803969	Gain
SLC51A	3	195943583	195960069	Gain
PCYT1A	3	195965558	195997401	Gain
TCTEX1D2	3	196018197	196045022	Gain
TM4SF19	3	196050687	196054460	Gain
UBXN7	3	196083555	196159269	Gain
RNF168	3	196198689	196230043	Gain
C3orf43	3	196234757	196242079	Gain
WDR53	3	196281081	196288345	Gain
FBXO45	3	196295855	196311188	Gain
LRRC33	3	196381410	196388592	Gain
CEP19	3	196434421	196435539	Gain
PIGX	3	196439403	196460772	Gain
PAK2	3	196509517	196555275	Gain
SENP5	3	196612052	196657793	Gain
NCBP2	3	196663881	196669373	Gain
PIGZ	3	196674027	196678901	Gain
MFI2	3	196730242	196756572	Gain
DLG1	3	196771493	197024074	Gain
BDH1	3	197238765	197273313	Gain
KIAA0226	3	197401888	197463589	Gain
ZDHHC19	3	197413695	197426495	Gain
FYTTD1	3	197476842	197508779	Gain
LRCH3	3	197518149	197598341	Gain
IQCG	3	197616450	197672497	Gain
RPL35A	3	197677838	197682643	Gain
LMLN	3	197687092	197765537	Gain
ZNF732	4	264887	299098	Loss
ZNF141	4	331772	367650	Loss
ZNF721	4	435483	466396	Loss
PIGG	4	493124	533157	Loss
PDE6B	4	619415	663895	Loss
ATP5I	4	666288	668035	Loss
MYL5	4	671815	675782	Loss
MFSD7	4	675746	682915	Loss
PCGF3	4	727469	759866	Loss
CPLX1	4	780288	818309	Loss
GAK	4	843460	925974	Loss
TMEM175	4	941527	952283	Loss
DGKQ	4	954407	967269	Loss
SLC26A1	4	973193	985490	Loss
IDUA	4	980872	998180	Loss
FGFRL1	4	1006273	1019134	Loss
RNF212	4	1066803	1107251	Loss
SPON2	4	1161259	1165858	Loss
CTBP1	4	1206027	1242742	Loss
MAEA	4	1283701	1332956	Loss
UVSSA	4	1341879	1379748	Loss
CRIPAK	4	1388299	1389639	Loss
FAM53A	4	1643019	1670467	Loss
SLBP	4	1695323	1713914	Loss
TMEM129	4	1719136	1722563	Loss
TACC3	4	1725148	1746739	Loss
FGFR3	4	1795661	1808988	Loss
LETM1	4	1816150	1857676	Loss
WHSC1	4	1902381	1944127	Loss
NELFA	4	1985045	2010718	Loss
C4orf48	4	2044078	2045652	Loss
NAT8L	4	2061238	2065853	Loss
POLN	4	2073840	2230957	Loss
HAUS3	4	2233653	2242672	Loss
MXD4	4	2252270	2263706	Loss
ZFYVE28	4	2272451	2420049	Loss
RNF4	4	2492220	2515545	Loss
FAM193A	4	2632731	2733594	Loss
TNIP2	4	2743983	2758015	Loss
SH3BP2	4	2822344	2835560	Loss
ADD1	4	2877642	2930249	Loss
MFSD10	4	2932564	2935649	Loss
NOP14	4	2940557	2965045	Loss
GRK4	4	2965797	3042351	Loss
HTT	4	3076552	3241785	Loss
MSANTD1	4	3250949	3265685	Loss
RGS12	4	3317897	3441410	Loss
HGFAC	4	3443728	3451145	Loss
DOK7	4	3465102	3495227	Loss
LRPAP1	4	3514700	3534138	Loss
ADRA2C	4	3768333	3769721	Loss
OTOP1	4	4190529	4228590	Loss
TMEM128	4	4239562	4249351	Loss
LYAR	4	4269615	4285468	Loss
ZBTB49	4	4301672	4323042	Loss
NSG1	4	4389356	4419161	Loss
STX18	4	4421760	4543690	Loss
MSX1	4	4861626	4864869	Loss
CYTL1	4	5016877	5021171	Loss
STK32B	4	5053590	5500809	Loss
C4orf6	4	5527057	5528057	Loss
EVC2	4	5564574	5710239	Loss
CRMP1	4	5823486	5894695	Loss
JAKMIP1	4	6055701	6114576	Loss
WFS1	4	6279182	6304194	Loss
PPP2R2C	4	6325028	6473955	Loss
MAN2B2	4	6576937	6623011	Loss
MRFAP1	4	6642589	6642972	Loss
S100P	4	6695659	6698768	Loss
MRFAP1L1	4	6710972	6711355	Loss
BLOC1S4	4	6717936	6718589	Loss
KIAA0232	4	6826180	6882692	Loss
TBC1D14	4	6925116	7032118	Loss
CCDC96	4	7042997	7044664	Loss
TADA2B	4	7045306	7056780	Loss
GRPEL1	4	7062588	7069758	Loss
SORCS2	4	7194373	7741990	Loss
PSAPL1	4	7435040	7436605	Loss
AFAP1	4	7765491	7873804	Loss
ABLIM2	4	7968716	8160415	Loss
SH3TC1	4	8206921	8242681	Loss
HTRA3	4	8271695	8307862	Loss
ACOX3	4	8368687	8418247	Loss
TRMT44	4	8442549	8477727	Loss
GPR78	4	8582709	8589089	Loss
CPZ	4	8594560	8621343	Loss
HMX1	4	8869418	8873339	Loss
USP17L10	4	9212382	9213974	Loss
USP17L11	4	9217130	9218722	Loss
USP17L12	4	9221877	9223469	Loss
USP17L13	4	9226621	9228213	Loss
USP17L17	4	9245604	9247196	Loss
[truncated: 4,591 more rows]
